# Supplementary material for: Mortality risk in the population of HIV-positive individuals in Southern China: A cohort study
Source: PLoS One. 2019 Feb 11;14(2):e0210856. doi: 10.1371/journal.pone.0210856 (PMC6370196; doi:10.1371/journal.pone.0210856)
Supplement: S1 File — (XLS) [file pone.0210856.s001.xls]

## Sheet: 2011 HIV positive individuals2
ID	Gender	Birthday	Occupation	Disease	Illness onset	HIV Diagnose date	die	Death date	Age	Age group	Married	Ethnic	Education	Infectiou Route	CD4test	CD4 count baseline	Latepresent	followdate	ART	HepB	HCV	Hep	TB	MTB
1	1	2/24/1980	1	2	7/5/2011	5/4/2015	1	12/7/2015	35.2137	3	1	1	2	1	1	269	1	5/7/2015	1	2	2	2	3	2
2	2	8/1/1971	1	2	7/12/2011	5/12/2013	1	5/15/2013	41.8082	3	1	1	3	1	1	206	1	5/24/2013	1				2	1
3	1	12/5/1946	3	2	4/30/2011	9/11/2013	1	9/23/2013	66.8137	6	1	1	4	1	1	245	1	9/29/2013	1	0	0	2	1	1
4	1	7/7/1953	1	2	11/23/2011	12/5/2011	1	12/25/2011	58.4521	5	1	1	2	1	1	9	1	12/25/2011	1				3	2
5	1	2/5/1956	1	2	5/25/2011	6/3/2011	1	6/18/2011	55.3616	5	1	1	2	1	1	93	1	6/23/2011	1				3	2
6	1	1/28/1950	1	2	7/13/2011	7/28/2011	1	8/5/2011	61.537	5	1	1	3	1	1	50	1	8/18/2011	1	0	0	2	3	2
7	1	3/1/1972	1	2	7/10/2011	10/24/2011	1	11/15/2011	39.674	3	1	1	3	1	1	10	1	11/16/2011	1	2	2	2	3	2
8	2	7/10/1948	1	2	7/1/2011	7/27/2011	1	8/21/2011	63.0877	5	1	2	3	1	2			8/23/2011	1	2	2	2	3	2
9	2	8/4/1954	6	2	8/9/2011	9/30/2011	1	10/4/2011	57.1945	5	1	1	2	1	1	25	1	10/31/2011	1	0	0	2	3	2
10	1	10/17/1977	1	2	12/6/2011	12/28/2011	1	1/28/2012	34.2192	2	3	1	3	5	1	4	1	1/31/2012	1	0	0	2	3	2
11	1	4/5/1935	1	2	5/11/2011	5/17/2011	1	6/2/2011	76.1671	6	2	1	2	1	1	27	1	6/28/2011	1	2	0	2	3	2
12	1	2/11/1979	1	2	9/16/2011	11/16/2011	1	12/19/2011	32.7836	2	2	1	4	1	1	21	1	12/31/2011	1	0	0	2	3	2
13	1	2/13/1942	1	2	11/14/2011	11/21/2013	1	11/22/2013	71.8192	6	1	2	2	1	1	205	1	1/6/2014	1	0	0	2	3	2
14	1	6/7/1945	1	2	10/8/2011	8/28/2015	1	10/6/2015	70.2712	6	1	1	3	1	1	305	1	10/13/2015	1	0	0	2	3	2
15	1	2/2/1951	1	1	1/14/2011	1/27/2011	1	2/15/2011	60.0247	5	1	1	1	1	2			3/16/2011	1	0	0	2	3	2
16	1	4/21/1963	1	2	9/29/2011	12/25/2013	1	2/12/2014	50.7151	4	1	1	2	1	1	248	1	2/13/2014	1	1	2	1	3	2
17	1	2/8/1945	1	2	11/9/2011	11/16/2011	1	12/26/2011	66.8137	6	1	2	2	1	1	5	1	1/5/2012	1	2	2	2	3	2
18	1	9/19/1956	1	2	11/29/2011	12/12/2011	1	1/23/2012	55.2658	5	1	1	3	1	1	22	1	2/2/2012	1	0	0	2	3	2
19	1	1/27/1972	1	2	4/28/2011	4/28/2011	1	6/3/2011	39.2767	3	3	1	2	6	1	27	1	6/20/2011	1	2	1	1	3	2
20	1	9/6/1949	1	2	8/23/2011	9/15/2011	1	10/14/2011	62.0658	5	1	1	2	1	1	9	1	11/8/2011	1	2	2	2	3	2
21	1	10/6/1953	1	2	4/5/2011	6/10/2011	1	7/20/2011	57.7151	5	1	1	3	1	1	2	1	8/4/2011	1	2	2	2	3	2
22	1	8/10/1945	1	2	4/18/2011	8/19/2014	1	10/13/2014	69.0712	6	1	3	2	1	1			10/14/2014	1				3	2
23	2	9/6/1962	1	2	8/26/2011	9/6/2011	1	11/1/2011	49.0329	4	1	1	2	1	1	9	1	11/1/2011	1	0	0	2	3	2
24	1	9/17/1936	1	2	9/6/2011	12/3/2014	1	12/25/2014	78.263	6	2	1	2	1	1			1/29/2015	1	2	2	2	3	2
25	1	6/28/1968	1	2	12/18/2011	12/29/2011	1	2/24/2012	43.5315	3	1	1	3	1	1	57	1	2/24/2012	1	0	0	2	3	2
26	1	10/5/1942	1	2	11/17/2011	12/15/2011	1	1/5/2012	69.2411	6	1	2	2	1	1	28	1	2/13/2012	1	2	2	2	1	1
27	1	7/10/1966	4	2	9/28/2011	10/17/2011	1	12/15/2011	45.3014	4	1	3	3	1	1	55	1	12/16/2011	1	2	2	2	1	1
28	2	7/6/1971	1	2	10/9/2011	10/21/2011	1	12/1/2011	40.3205	3	1	1	2	1	1	20	1	12/23/2011	1	0	0	2	3	2
29	1	2/15/1946	1	2	4/25/2011	4/30/2011	1	6/3/2011	65.2466	6	1	1	2	1	1	16	1	7/5/2011	1	2	0	2	3	2
30	1	5/3/1962	1	2	2/6/2011	3/31/2011	1	5/10/2011	48.9425	4	1	1	3	1	1	45	1	6/8/2011	1	0	0	2	1	1
31	1	6/28/1950	1	2	6/3/2011	6/8/2011	1	8/2/2011	60.9863	5	1	1	2	1	1	8	1	8/17/2011	1	0	0	2	3	2
32	1	8/19/1965	10	2	5/6/2011	5/30/2011	1	7/15/2011	45.8082	4	1	1	3	1	1	24	1	8/8/2011	1	1	2	1	3	2
33	1	11/20/1934	1	2	4/29/2011	7/29/2011	1	9/1/2011	76.7397	6	1	1	4	1	1	61	1	10/9/2011	1	2	1	1	3	2
34	1	5/9/1983	1	2	4/11/2011	4/19/2011	1	6/2/2011	27.9644	2	3	2	3	1	1	16	1	6/30/2011	1	2	2	2	3	2
35	1	2/4/1964	1	2	9/23/2011	10/10/2011	1	12/9/2011	47.7123	4	2	1	2	1	1			12/27/2011	1	1	2	1	1	1
36	1	1/20/1972	1	2	8/1/2011	8/4/2011	1	10/11/2011	39.5644	3	1	2	3	1	2			10/21/2011	1	2	2	2	3	2
37	1	10/12/1962	12	2	4/6/2011	4/12/2011	1	5/12/2011	48.5315	4	1	1	4	1	1	4	1	6/30/2011	1	0	0	2	3	2
38	1	10/14/1959	1	2	1/30/2011	2/23/2011	1	5/8/2011	51.3973	4	1	1	2	1	1	14	1	5/13/2011	1	0	0	2	1	1
39	1	12/20/1981	1	2	9/22/2011	10/9/2011	1	12/21/2011	29.8219	2	1	2	3	1	1	16	1	12/28/2011	1	2	2	2	3	2
40	1	10/5/1962	1	2	9/8/2011	9/29/2011	1	11/3/2011	49.0164	4	1	1	3	1	1	56	1	12/19/2011	1	2	2	2	1	1
41	2	2/2/1956	1	2	4/8/2011	6/8/2011	1	8/12/2011	55.3836	5	1	1	2	1	1	23	1	8/29/2011	1	0	0	2	3	2
42	1	5/10/1951	1	2	11/9/2011	11/22/2011	1	2/4/2012	60.5781	5	3	1	2	1	1	22	1	2/14/2012	1	2	2	2	3	2
43	1	9/9/1954	1	2	5/4/2011	8/18/2011	1	10/21/2011	56.9781	5	2	1	3	1	1	43	1	11/10/2011	1	2	2	2	3	2
44	1	8/3/1941	1	2	4/8/2011	4/12/2011	1	6/1/2011	69.737	6	2	1	2	1	1	13	1	7/5/2011	1	0	0	2	3	2
45	1	2/5/1938	1	2	3/28/2011	4/8/2011	1	6/17/2011	73.2192	6	1	1	2	1	1	124	1	7/1/2011	1	0	0	2	1	1
46	1	6/19/1943	3	2	1/12/2011	2/15/2011	1	5/7/2011	67.7068	6	2	1	4	1	1	4	1	5/10/2011	1	2	0	2	3	2
47	1	9/1/1963	1	2	8/22/2011	10/25/2011	1	1/13/2012	48.1808	4	3	1	2	1	1	25	1	1/18/2012	1	2	2	2	1	1
48	1	4/8/1949	1	2	7/5/2011	10/13/2011	1	12/26/2011	62.5562	5	1	1	2	1	1	75	1	1/6/2012	1	0	0	2	3	2
49	1	10/4/1948	1	2	9/8/2011	11/10/2011	1	2/3/2012	63.1425	5	1	1	2	1	1	22	1	2/4/2012	1	0	0	2	3	2
50	1	5/17/1964	1	2	4/21/2011	4/28/2011	1	6/9/2011	46.9781	4	2	2	2	1	1	53	1	7/23/2011	1	2	2	2	3	2
51	1	7/14/1978	1	2	4/6/2011	4/6/2011	1	6/20/2011	32.7507	2	3	2	3	5	1	70	1	7/4/2011	1	2	1	1	3	2
52	1	2/28/1974	1	2	2/12/2011	3/31/2011	1	5/7/2011	37.1096	3	2	1	2	6	1	10	1	6/28/2011	1	0	0	2	1	1
53	2	10/15/1951	1	2	10/28/2011	12/20/2011	1	3/20/2012	60.2219	5	1	1	2	1	1	3	1	3/20/2012	1	0	0	2	1	1
54	1	12/26/1971	12	2	10/20/2011	11/8/2011	1	1/25/2012	39.8959	3	3	2	2	1	1	42	1	2/8/2012	1	2	2	2	1	1
55	1	11/4/1948	1	2	5/11/2011	6/7/2011	1	9/5/2011	62.6301	5	1	1	2	1	1	84	1	9/8/2011	1	2	2	2	3	2
56	1	2/4/1982	8	2	4/18/2011	4/27/2011	1	7/26/2011	29.2438	2	1	1	3	1	1	53	1	7/29/2011	1	0	2	2	3	2
57	1	7/19/1974	1	2	12/30/2010	1/8/2011	1	3/16/2011	36.4986	3	3	2	2	1	1	34	1	4/11/2011	1	2	2	2	3	2
58	1	10/9/1957	1	2	7/14/2011	7/29/2011	1	10/2/2011	53.8384	4	1	1	2	1	1	198	1	10/31/2011	1	2	2	2	3	2
59	1	10/3/1954	1	2	11/22/2011	6/20/2013	1	8/14/2013	58.7534	5	1	2	2	1	1	263	1	9/23/2013	1	0	0	2	3	2
60	1	3/10/1951	1	2	2/1/2011	3/10/2011	1	5/25/2011	60.0411	5	2	1	2	1	1	2	1	6/14/2011	1	0	0	2	1	1
61	1	10/3/1934	1	2	7/4/2011	7/4/2011	1	10/1/2011	76.8027	6	1	1	2	1	1	46	1	10/9/2011	1	0	0	2	3	2
62	1	7/1/1942	1	2	4/26/2011	5/17/2011	1	7/12/2011	68.9233	6	2	1	2	1	1	53	1	8/22/2011	1	0	0	2	3	2
63	2	4/25/1950	1	2	2/21/2011	3/2/2011	1	5/15/2011	60.8932	5	1	1	2	1	1	8	1	6/7/2011	1	0	0	2	3	2
64	2	4/17/1935	1	2	11/10/2011	12/2/2011	1	2/15/2012	76.6795	6	1	1	1	1	1	81	1	3/9/2012	1	0	0	2	1	1
65	1	2/8/1954	1	2	4/8/2011	4/20/2011	1	5/20/2011	57.2329	5	1	1	3	1	1	2	1	7/27/2011	1	0	0	2	3	2
66	1	8/15/1936	1	2	10/27/2011	11/8/2011	1	1/20/2012	75.2822	6	1	1	2	1	1	44	1	2/17/2012	1	0	0	2	3	2
67	1	4/10/1941	1	2	9/21/2011	10/13/2011	1	1/21/2012	70.5562	6	2	1	1	1	1	30	1	1/22/2012	1	2	2	2	3	2
68	1	9/6/1947	1	2	10/28/2011	11/16/2011	1	2/24/2012	64.2384	5	1	1	2	1	1	50	1	2/26/2012	1	2	2	2	3	2
69	1	9/24/1984	4	2	4/20/2011	5/15/2011	1	7/8/2011	26.6548	2	1	1	3	1	1	34	1	8/25/2011	1				3	2
70	1	10/3/1950	1	1	12/21/2010	1/1/2011	1	3/10/2011	60.2877	5	1	1	2	1	2			4/14/2011	1	1	1	1	1	1
71	1	9/4/1979	1	2	10/28/2011	12/15/2011	1	1/16/2012	32.3014	2	3	2	3	1	1	5	1	3/27/2012	1	0	0	2	3	2
72	2	3/1/1946	1	2	6/20/2011	11/3/2011	1	1/22/2012	65.7205	6	2	1	1	1	1	5	1	2/14/2012	1	2	2	2	3	2
73	1	1/4/1951	1	2	12/1/2011	12/15/2011	1	3/12/2012	60.9863	5	2	1	2	1	1	50	1	3/28/2012	1	2	2	2	3	2
74	2	7/11/1969	10	2	11/7/2011	11/8/2011	1	11/29/2011	42.3562	3	1	1	2	1	1	6	1	2/20/2012	1	2	2	2	3	2
75	1	5/1/1941	3	2	1/6/2011	1/12/2011	1	3/27/2011	69.7479	6	1	2	3	1	1	169	1	4/26/2011	1	2	2	2	3	2
76	2	8/5/1962	1	2	11/14/2011	11/25/2011	1	3/3/2012	49.3397	4	1	1	2	1	1	5	1	3/9/2012	1	0	0	2	3	2
77	1	10/22/1964	1	2	9/5/2011	9/14/2011	1	12/28/2011	46.926	4	1	1	3	1	1	9	1	12/28/2011	1	0	0	2	3	2
78	1	7/16/1961	1	2	5/18/2011	5/31/2011	1	7/13/2011	49.9068	4	1	1	3	1	1	8	1	9/13/2011	1	2	0	2	3	2
79	1	4/28/1973	1	2	7/6/2011	7/12/2011	1	9/26/2011	38.2301	3	1	2	3	1	1	39	1	10/26/2011	1	2	2	2	1	1
80	1	4/6/1936	1	2	10/17/2011	11/1/2011	1	12/18/2011	75.6219	6	2	1	2	1	1	8	1	2/17/2012	1	0	0	2	3	2
81	1	8/10/1960	1	2	9/7/2011	12/2/2011	1	2/1/2012	51.3452	4	1	1	4	1	1	13	1	3/20/2012	1	2	1	1	3	2
82	1	6/10/1932	1	2	9/6/2011	11/14/2013	1	3/3/2014	81.4849	6	3	1	2	1	1	380	1	3/4/2014	1	2	2	2	3	2
83	1	11/1/1976	3	2	12/9/2011	9/19/2014	1	12/10/2014	37.9068	3	1	2	4	1	1	744	2	1/8/2015	1				3	2
84	1	9/16/1950	1	2	9/30/2011	10/21/2011	1	12/26/2011	61.137	5	1	2	2	1	1	5	1	2/9/2012	1	2	2	2	3	2
85	1	4/3/1974	1	2	9/1/2011	9/20/2011	1	1/8/2012	37.4904	3	1	1	3	1	1	5	1	1/9/2012	1	2	2	2	1	1
86	1	7/14/1984	4	2	5/18/2011	6/1/2011	1	9/15/2011	26.8986	2	3	1	5	5	1	72	1	9/21/2011	1	0	0	2	3	2
87	1	8/5/1945	1	2	5/9/2011	8/29/2014	1	10/26/2014	69.1123	6	2	1	2	1	1	339	1	12/20/2014	1	0	0	2	3	2
88	1	6/20/1946	1	2	4/7/2011	4/25/2011	1	8/1/2011	64.8904	5	1	1	3	1	1	2	1	8/16/2011	1	0	0	2	3	2
89	1	10/12/1960	1	2	9/18/2011	9/27/2011	1	12/4/2011	50.9918	4	2	1	2	1	1	4	1	1/20/2012	1	2	2	2	3	2
90	2	12/27/1970	1	2	6/13/2011	7/1/2011	1	8/15/2011	40.537	3	2	2	2	1	1	2	1	10/26/2011	1	0	0	2	3	2
91	1	10/15/1936	3	2	8/31/2011	11/2/2011	1	2/15/2012	75.0986	6	1	1	2	1	1	137	1	2/28/2012	1	2	2	2	3	2
92	2	3/29/1966	1	2	1/5/2011	9/20/2011	1	1/5/2012	45.5096	4	2	3	3	1	1	62	1	1/17/2012	1	2	2	2	3	2
93	1	2/10/1958	1	1	12/29/2010	1/26/2011	1	5/14/2011	52.9945	4	1	1	2	1	1	184	1	5/26/2011	1	2	2	2	3	2
94	1	6/1/1965	4	2	5/17/2011	5/24/2011	1	8/12/2011	46.0082	4	1	2	4	1	1	160	1	9/21/2011	1	2	2	2	3	2
95	1	1/1/1965	12	2	11/9/2011	11/14/2011	1	1/19/2012	46.8986	4	1	1	3	1	1	8	1	3/14/2012	1	1	2	1	3	2
96	1	5/23/1949	1	2	2/25/2011	3/14/2011	1	7/10/2011	61.8493	5	1	1	3	1	1	62	1	7/13/2011	1	0	0	2	3	2
97	2	3/17/1977	4	2	9/28/2011	10/22/2011	1	2/18/2012	34.6219	2	2	1	3	1	1	4	1	2/21/2012	1	0	0	2	1	1
98	2	4/20/1956	6	2	11/22/2011	11/25/2011	1	1/14/2012	55.6356	5	1	1	2	1	1	26	1	3/27/2012	1	2	2	2	2	1
99	1	2/5/1972	1	2	5/23/2011	5/30/2011	1	10/1/2011	39.3397	3	1	2	2	5	1	42	1	10/1/2011	1	2	2	2	3	2
100	1	10/12/1958	1	2	5/26/2011	6/7/2011	1	9/19/2011	52.6877	4	1	2	2	1	1	26	1	10/10/2011	1	2	2	2	3	2
101	2	9/2/1982	1	2	5/3/2011	5/3/2011	1	9/5/2011	28.6849	2	1	2	3	1	1	75	1	9/5/2011	1	0	0	2	3	2
102	1	9/6/1945	6	2	4/19/2011	4/21/2011	1	8/24/2011	65.6658	6	1	1	2	1	1	163	1	8/24/2011	1	2	2	2	3	2
103	1	7/27/1977	1	2	8/26/2011	9/5/2011	1	11/25/2011	34.1315	2	3	1	2	5	1	24	1	1/9/2012	1	0	1	1	3	2
104	1	5/20/1984	4	1	1/6/2011	1/19/2011	1	4/25/2011	26.6849	2	1	1	1	1	1	346	2	5/27/2011	1	0	0	2	3	2
105	1	1/30/1971	1	2	5/9/2011	5/16/2011	1	8/19/2011	40.3178	3	3	2	2	5	1	57	1	9/21/2011	1	2	1	1	3	2
106	1	4/6/1957	1	2	11/21/2011	9/25/2014	1	1/30/2015	57.5096	5	2	1	2	1	1	237	1	2/2/2015	1	2	2	2	3	2
107	2	4/3/1957	1	2	2/25/2011	4/11/2011	1	8/2/2011	54.0575	4	1	1	2	1	1	5	1	8/19/2011	1	0	2	2	1	1
108	1	2/13/1951	1	2	1/28/2011	2/12/2011	1	3/28/2011	60.0384	5	2	1	2	1	1	50	1	6/22/2011	1	0	0	2	3	2
109	1	8/28/1944	1	2	8/15/2011	9/6/2011	1	11/22/2011	67.0685	6	2	1	2	1	1	8	1	1/15/2012	1	0	0	2	3	2
110	2	8/4/1942	1	1	9/1/2011	9/5/2011	1	1/11/2012	69.1342	6	1	1	1	1	1	359	2	1/16/2012	1	0	0	2	3	2
111	1	9/26/1974	1	2	12/15/2011	12/26/2011	1	5/6/2012	37.274	3	3	1	2	1	1	11	1	5/7/2012	1	2	2	2	3	2
112	1	5/27/1948	1	2	8/22/2011	10/17/2011	1	1/23/2012	63.4329	5	2	1	3	1	1	5	1	2/28/2012	1	2	2	2	3	2
113	1	4/28/1974	1	2	5/5/2011	5/16/2011	1	8/13/2011	37.074	3	3	2	3	5	1	20	1	9/27/2011	1	2	1	1	3	2
114	1	5/16/1945	3	2	3/15/2011	6/15/2011	1	8/10/2011	66.126	6	1	1	3	1	1	22	1	10/28/2011	1	0	0	2	3	2
115	1	7/7/1953	1	2	5/4/2011	5/4/2011	1	9/11/2011	57.863	5	1	3	2	1	1	17	1	9/16/2011	1	2	2	2	3	2
116	2	9/20/1958	1	2	5/23/2011	6/28/2011	1	10/22/2011	52.8055	4	2	1	1	1	1	33	1	11/11/2011	1	2	2	2	2	1
117	1	6/5/1983	9	2	10/9/2011	10/26/2011	1	2/20/2012	28.411	2	3	2	3	1	1	20	1	3/16/2012	1	2	2	2	3	2
118	1	11/15/1963	1	2	4/14/2011	4/14/2011	1	8/25/2011	47.4438	4	1	1	2	1	1	7	1	9/5/2011	1				3	2
119	1	8/15/1967	1	2	8/3/2011	8/15/2011	1	10/25/2011	44.0301	3	1	1	3	1	1	4	1	1/9/2012	1	0	0	2	1	1
120	1	5/5/1951	1	2	3/5/2011	4/1/2011	1	8/15/2011	59.9479	5	2	1	2	1	1	63	1	8/29/2011	1	2	2	2	3	2
121	1	3/1/1946	1	2	11/28/2010	1/25/2011	1	5/15/2011	64.9479	5	1	1	2	1	1	68	1	6/24/2011	1	0	0	2	3	2
122	1	2/28/1963	1	2	1/4/2011	1/13/2011	1	6/11/2011	47.9068	4	3	2	3	1	1	25	1	6/13/2011	1	2	2	2	3	2
123	1	9/15/1938	1	2	10/20/2011	12/19/2013	1	5/15/2014	75.3123	6	1	1	3	1	1	609	2	5/21/2014	1				3	2
124	1	3/22/1964	6	2	11/7/2011	12/13/2011	1	4/13/2012	47.7589	4	1	1	3	1	1	19	1	5/14/2012	1	2	2	2	3	2
125	1	10/15/1966	1	2	5/16/2011	5/19/2011	1	10/8/2011	44.6219	3	3	1	3	1	1	31	1	10/20/2011	1	2	2	2	3	2
126	1	8/10/1936	1	2	4/18/2011	6/17/2015	1	10/15/2015	78.9041	6	1	1	2	1	1	326	1	11/19/2015	1	2	0	2	3	2
127	1	12/8/1979	1	2	7/15/2011	7/27/2011	1	12/18/2011	31.6548	2	3	1	3	1	1	2	1	12/30/2011	1	0	0	2	1	1
128	1	5/30/1955	1	2	9/5/2011	2/9/2015	1	4/26/2015	59.7397	5	2	1	3	1	1			7/15/2015	1	2	2	2	2	1
129	1	11/11/1950	3	2	5/1/2011	5/12/2011	1	9/24/2011	60.5397	5	1	1	2	1	1	51	1	10/16/2011	1	2	2	2	3	2
130	1	7/20/1980	1	2	6/15/2011	7/1/2011	1	8/1/2011	30.9671	2	3	1	3	5	1	70	1	12/6/2011	1	0	0	2	3	2
131	1	3/9/1982	1	2	8/31/2011	9/19/2011	1	1/29/2012	29.5507	2	1	1	2	5	1	56	1	2/27/2012	1	0	0	2	1	1
132	1	7/7/1958	1	2	9/1/2011	9/14/2011	1	1/22/2012	53.2247	4	1	1	2	1	1	59	1	2/22/2012	1	0	0	2	1	1
133	1	1/1/1944	1	2	9/14/2011	10/19/2011	1	1/18/2012	67.8438	6	1	1	2	1	1	77	1	3/30/2012	1	2	2	2	3	2
134	1	1/6/1977	1	2	5/11/2011	5/31/2011	1	10/30/2011	34.4192	2	2	1	2	1	1	32	1	11/10/2011	1	2	2	2	3	2
135	1	6/8/1952	1	2	7/1/2011	7/12/2011	1	12/12/2011	59.1315	5	1	2	2	1	1	38	1	12/25/2011	1	0	0	2	3	2
136	1	8/24/1953	1	2	4/25/2011	5/4/2011	1	9/26/2011	57.7315	5	2	1	2	1	1			10/17/2011	1	2	2	2	1	1
137	1	6/29/1963	12	2	2/9/2011	2/24/2011	1	8/11/2011	47.6904	4	1	1	3	1	1	3	1	8/11/2011	1	0	0	2	1	1
138	1	7/13/1944	1	1	4/8/2011	4/12/2011	1	6/17/2011	66.7918	6	1	1	3	1	1	300	2	9/29/2011	1	0	0	2	3	2
139	1	4/23/1976	1	2	2/3/2011	9/23/2011	1	12/29/2011	35.4411	3	1	2	3	1	1	8	1	3/14/2012	1	2	2	2	1	1
140	1	11/17/1951	1	2	12/28/2010	1/12/2011	1	7/3/2011	59.1945	5	2	2	2	1	1	105	1	7/4/2011	1	2	2	2	3	2
141	1	1/4/1964	3	2	1/1/2011	4/8/2011	1	7/21/2011	47.2904	4	1	1	3	1	2			9/29/2011	1	2	2	2	3	2
142	2	4/5/1968	12	2	11/22/2011	3/20/2013	1	8/10/2013	44.9863	3	1	3	2	1	1	32	1	9/11/2013	1	2	2	2	3	2
143	1	7/10/1965	1	2	9/6/2011	10/19/2011	1	2/16/2012	46.3068	4	1	1	3	1	1	37	1	4/11/2012	1				3	2
144	2	9/26/1962	1	2	3/31/2011	10/18/2013	1	3/15/2014	51.0959	4	2	2	2	1		309	1	4/12/2014	1				3	2
145	1	10/6/1937	1	2	12/13/2011	12/20/2011	1	4/14/2012	74.2548	6	1	2	2	1	1	39	1	6/14/2012	1	2	2	2	3	2
146	1	11/7/1946	3	2	5/24/2011	6/17/2011	1	12/6/2011	64.6521	5	1	1	4	1	1	93	1	12/13/2011	1	2	2	2	1	1
147	1	10/2/1952	1	2	1/20/2011	9/7/2011	1	2/28/2012	58.9699	5	1	2	3	1	2			3/5/2012	1	0	0	2	3	2
148	1	6/14/1947	1	2	9/1/2011	9/14/2011	1	1/23/2012	64.2959	5	2	1	2	1	1	128	1	3/13/2012	1	1	2	1	3	2
149	1	11/1/1951	4	2	3/15/2011	4/18/2011	1	10/11/2011	59.5014	5	1	1	3	1	1	24	1	10/16/2011	1	2	2	2	3	2
150	1	1/14/1948	1	2	1/11/2011	3/23/2011	1	9/12/2011	63.2301	5	1	3	3	1	1	45	1	9/20/2011	1	0	0	2	3	2
151	1	5/7/1948	1	2	7/23/2011	7/29/2011	1	12/28/2011	63.2685	5	1	2	2	1	1	123	1	1/29/2012	1	2	2	2	3	2
152	2	7/15/1962	1	2	6/14/2011	6/21/2011	1	10/7/2011	48.9671	4	1	2	1	6	1	27	1	12/22/2011	1	2	2	2	3	2
153	2	10/24/1963	1	2	2/23/2011	3/18/2011	1	8/15/2011	47.4301	4	1	13	2	1	1	62	1	9/18/2011	1				3	2
154	1	3/13/1972	8	2	2/18/2011	2/19/2011	1	8/21/2011	38.9644	3	1	1	4	1	1	108	1	8/22/2011	1	0	0	2	2	1
155	1	5/26/1938	1	2	7/14/2011	10/14/2011	1	3/20/2012	73.4356	6	1	1	2	1	1	68	1	4/18/2012	1	0	0	2	3	2
156	1	1/20/1944	1	2	9/1/2011	9/27/2011	1	1/20/2012	67.7315	6	1	2	3	1	1	21	1	4/1/2012	1	2	2	2	1	1
157	1	7/23/1938	1	1	8/24/2011	9/6/2011	1	1/12/2012	73.1726	6	1	1	2	1	1	343	2	3/12/2012	1	0	0	2	3	2
158	1	6/29/1962	1	2	11/29/2011	12/20/2011	1	5/10/2012	49.5096	4	1	1	2	1	1	50	1	6/25/2012	1	2	2	2	3	2
159	1	10/19/1962	8	2	4/28/2011	5/17/2011	1	11/15/2011	48.6082	4	1	1	3	1	1	8	1	11/21/2011	1	0	0	2	3	2
160	1	3/12/1979	1	2	5/3/2011	5/17/2011	1	11/16/2011	32.2027	2	3	1	1	5	1			11/22/2011	1				3	2
161	1	6/18/1961	3	2	4/13/2011	4/25/2011	1	10/20/2011	49.8849	4	1	2	4	1	1	231	1	11/2/2011	1	1	2	1	3	2
162	1	10/25/1977	1	2	2/28/2011	5/28/2013	1	11/30/2013	35.6137	3	3	1	3	1	1			12/6/2013	1				3	2
163	1	9/26/1962	4	2	12/29/2010	1/20/2013	1	7/20/2013	50.3534	4	1	13	4	1	1	342	1	7/31/2013	1				3	2
164	1	7/4/1939	1	2	2/26/2011	3/11/2011	1	8/27/2011	71.7342	6	1	2	2	1	1	35	1	9/19/2011	1	2	2	2	3	2
165	2	10/10/1978	1	2	7/8/2011	7/29/2011	1	1/3/2012	32.8219	2	1	2	2	1	1	22	1	2/7/2012	1	0	0	2	3	2
166	1	10/29/1969	6	2	9/6/2011	10/13/2011	1	2/10/2012	41.9836	3	2	1	2	1	1	8	1	4/24/2012	1	0	0	2	1	1
167	1	5/8/1985	1	2	11/3/2010	4/26/2011	1	11/2/2011	25.9836	2	2	2	3	1	1	3	1	11/6/2011	1	2	2	2	2	1
168	1	12/4/1959	1	2	9/19/2011	9/22/2011	1	3/25/2012	51.8356	4	1	2	2	1	2			4/3/2012	1	2	2	2	3	2
169	1	1/18/1972	1	2	12/26/2010	1/18/2011	1	6/13/2011	39.0274	3	1	1	4	1	1	171	1	8/1/2011	1	0	0	2	3	2
170	1	1/3/1937	1	2	5/11/2011	3/17/2015	1	9/23/2015	78.2521	6	2	2	2	1	1	319	1	9/28/2015	1	2	2	2	3	2
171	1	5/18/1963	1	2	5/13/2011	5/24/2011	1	10/26/2011	48.0493	4	3	2	3	1	1	7	1	12/6/2011	1	2	2	2	1	1
172	2	3/3/1965	1	2	10/29/2011	11/8/2011	1	5/16/2012	46.7151	4	1	1	3	1	1	31	1	5/23/2012	1	2	2	2	3	2
173	1	6/10/1979	1	1	3/18/2011	4/2/2011	1	5/17/2011	31.8329	2	1	1	3	1	2			10/17/2011	1	0	0	2	3	2
174	2	9/4/1956	1	2	9/19/2011	10/26/2011	1	4/6/2012	55.1781	5	2	1	2	7	1	12	1	5/11/2012	1	1	2	1	3	2
175	1	12/7/1957	1	2	8/11/2011	9/15/2011	1	3/21/2012	53.8082	4	1	2	4	1	1	29	1	3/31/2012	1	2	2	2	3	2
176	2	9/5/1972	1	2	1/14/2011	1/19/2011	1	7/30/2011	38.3973	3	1	2	3	1	1	19	1	8/5/2011	1	2	2	2	3	2
177	1	3/21/1931	6	1	7/22/2011	9/5/2011	1	3/18/2012	80.5151	6	1	1	1	1	1	251	2	3/22/2012	1	2	2	2	3	2
178	2	6/8/1952	1	2	8/15/2011	9/5/2011	1	2/15/2012	59.2822	5	1	1	1	1	1	47	1	3/22/2012	1	0	0	2	3	2
179	1	3/4/1969	1	2	2/19/2011	3/4/2011	1	6/25/2011	42.0274	3	1	1	4	1	1	2	1	9/20/2011	1	0	0	2	2	1
180	1	8/16/1941	3	1	11/4/2011	11/23/2011	1	5/6/2012	70.3178	6	1	1	3	1	1	180	1	6/11/2012	1	0	0	2	3	2
181	1	7/9/1948	1	2	7/10/2011	9/2/2011	1	2/18/2012	63.1918	5	1	2	2	7	1	89	1	3/21/2012	1	2	2	2	3	2
182	1	4/10/1976	1	2	9/14/2011	9/28/2011	1	4/14/2012	35.4904	3	3	2	2	1	1	2	1	4/17/2012	1	2	2	2	3	2
183	2	6/1/1957	1	2	11/7/2011	3/24/2015	1	8/11/2015	57.8493	5	1	1	2	1	1	610	2	10/13/2015	1				3	2
184	2	4/26/1959	1	2	5/10/2011	8/29/2011	1	1/15/2012	52.3781	4	1	1	1	1	1	32	1	3/19/2012	1	2	2	2	3	2
185	1	1/2/1952	1	2	10/6/2011	4/17/2013	1	10/30/2013	61.3315	5	3	1	3	1	1	493	1	11/8/2013	1	2	2	2	1	1
186	1	7/12/1955	3	2	6/30/2011	7/12/2011	1	1/20/2012	56.0384	5	1	1	4	1	1	40	1	2/2/2012	1	2	2	2	3	2
187	2	1/2/1970	1	2	7/20/2011	8/12/2011	1	2/28/2012	41.6356	3	1	2	2	1	1	25	1	3/5/2012	1	0	0	2	3	2
188	1	4/19/1946	1	2	2/28/2011	7/29/2011	1	1/23/2012	65.3205	6	2	2	2	1	1	4	1	2/20/2012	1	2	2	2	1	1
189	2	8/20/1946	1	2	5/12/2011	5/10/2013	1	9/7/2013	66.7671	6	1	1	2	1	1	275	1	12/3/2013	1	0	0	2	3	2
190	1	7/1/1937	1	2	4/27/2011	5/4/2011	1	8/11/2011	73.8904	6	1	1	1	1	1	105	1	11/28/2011	1	2	2	2	1	1
191	1	6/6/1952	1	2	2/23/2011	2/25/2011	1	6/19/2011	58.7616	5	1	2	2	1	1	38	1	9/21/2011	1	2	2	2	1	1
192	1	10/5/1952	1	2	9/29/2011	12/18/2014	1	3/24/2015	62.2438	5	1	1	3	1	1	513	2	7/15/2015	1				3	2
193	2	2/22/1978	1	2	9/30/2011	10/20/2011	1	2/23/2012	33.6795	2	1	1	2	1	1	1	1	5/16/2012	1	2	2	2	3	2
194	1	11/20/1962	1	2	10/11/2011	10/25/2011	1	4/5/2012	48.9616	4	2	1	2	1	1	25	1	5/23/2012	1	2	2	2	3	2
195	1	7/15/1955	1	2	9/10/2011	9/15/2011	1	10/29/2011	56.2082	5	1	2	2	1	2			4/14/2012	1	2	2	2	3	2
196	1	6/17/1976	1	2	4/8/2011	3/11/2015	1	10/10/2015	38.7562	3	1	1	2	5	1			10/12/2015	1	2	1	1	3	2
197	2	9/10/1972	1	2	8/17/2011	9/29/2011	1	4/26/2012	39.0767	3	1	1	2	1	1	40	1	5/3/2012	1				3	2
198	1	4/15/1963	1	2	1/12/2011	1/27/2011	1	8/24/2011	47.8192	4	1	1	3	1	1	76	1	9/2/2011	1	2	2	2	3	2
199	1	12/19/1965	1	2	3/15/2011	3/22/2011	1	9/25/2011	45.2849	4	1	2	2	1	1	8	1	10/28/2011	1	0	0	2	3	2
200	1	10/23/1949	1	1	11/11/2011	11/18/2011	1	6/24/2012	62.1123	5	1	1	3	1	1	358	2	6/27/2012	1	0	0	2	3	2
201	1	9/3/1973	1	2	6/13/2011	6/22/2011	1	11/27/2011	37.8247	3	1	1	3	5	1	125	1	1/30/2012	1	0	0	2	3	2
202	2	12/24/1966	1	2	4/11/2011	4/19/2011	1	11/13/2011	44.3479	3	1	1	2	1	1	17	1	11/30/2011	1				3	2
203	1	8/17/1944	1	1	9/6/2011	9/15/2011	1	12/23/2011	67.1233	6	2	1	2	1	1	245	2	4/30/2012	1	0	0	2	3	2
204	1	12/26/1942	1	2	6/27/2011	7/11/2011	1	2/18/2012	68.5863	6	2	1	2	1	1	14	1	2/25/2012	1	0	0	2	3	2
205	1	6/25/1977	8	2	2/10/2011	6/19/2014	1	11/25/2014	37.0082	3	2	1	2	5	1	616	2	2/4/2015	1				3	2
206	2	6/15/1949	1	2	10/29/2011	12/11/2014	1	12/28/2014	65.5342	6	1	2	1	1	1	295	1	7/29/2015	1	2	2	2	1	1
207	1	9/19/1965	1	1	5/2/2011	6/14/2011	1	1/8/2012	45.7644	4	1	1	3	1	2			2/1/2012	1				3	2
208	1	5/6/1950	3	2	6/14/2011	6/22/2011	1	12/26/2011	61.1699	5	1	1	3	1	1	168	1	2/9/2012	1	0	0	2	3	2
209	1	1/4/1978	6	2	4/19/2011	6/21/2013	1	12/25/2013	35.4849	3	3	1	3	1	1			2/12/2014	1				3	2
210	1	9/15/1935	1	2	8/11/2011	8/31/2011	1	4/16/2012	76.011	6	2	1	2	1	1	108	1	4/23/2012	1	2	2	2	3	2
211	1	4/5/1959	12	2	4/2/2011	4/14/2011	1	6/2/2011	52.0603	4	2	1	2	1	1	20	1	12/7/2011	1	0	0	2	3	2
212	1	10/15/1989	6	2	1/18/2011	1/27/2011	1	8/2/2011	21.2986	1	3	2	3	1	1	25	1	9/21/2011	1	1	2	1	3	2
213	1	10/1/1949	3	2	12/22/2011	12/26/2011	1	7/8/2012	62.2767	5	1	2	4	1	1	171	1	8/20/2012	1	2	2	2	3	2
214	1	2/8/1966	1	2	1/15/2011	3/2/2011	1	8/15/2011	45.0904	4	1	1	3	1	1	12	1	10/28/2011	1	2	2	2	1	1
215	1	7/4/1952	1	2	5/12/2011	7/8/2011	1	3/2/2012	59.0493	5	3	1	2	1	1	75	1	3/5/2012	1	0	0	2	1	1
216	1	1/24/1964	1	2	10/7/2011	11/7/2011	1	4/12/2012	47.8192	4	2	1	2	1	1	273	1	7/6/2012	1	2	2	2	1	1
217	1	9/10/1972	6	2	6/12/2011	7/7/2011	1	12/30/2011	38.8466	3	1	2	3	1	1	8	1	3/5/2012	1				3	2
218	1	10/1/1934	1	2	6/21/2011	7/1/2011	1	12/10/2011	76.8	6	2	2	2	1	1	40	1	2/28/2012	1	2	2	2	3	2
219	1	9/13/1949	1	2	10/10/2011	11/11/2011	1	4/27/2012	62.2027	5	1	1	2	1	1	38	1	7/11/2012	1	2	2	2	3	2
220	1	11/12/1949	1	2	5/30/2011	5/30/2011	1	1/3/2012	61.5863	5	2	1	2	1	1	56	1	1/30/2012	1	0	0	2	3	2
221	2	12/19/1985	2	2	6/29/2011	7/12/2011	1	2/16/2012	25.5781	2	2	1	3	1	1	3	1	3/14/2012	1	2	2	2	3	2
222	2	10/15/1968	10	2	8/25/2011	11/30/2014	1	5/5/2015	46.1562	4	2	1	2	1	1			8/5/2015	1				3	2
223	2	10/22/1946	1	2	11/15/2011	11/28/2011	1	6/9/2012	65.1452	6	2	1	2	1	1	30	1	8/3/2012	1	2	2	2	1	1
224	2	11/22/1964	6	1	1/13/2011	3/3/2011	1	10/28/2011	46.3068	4	1	1	3	1	1	32	1	11/9/2011	1	2	2	2	3	2
225	2	9/15/1953	1	2	10/25/2010	1/17/2011	1	9/24/2011	57.3781	5	1	1	2	1	1	181	1	9/26/2011	1	0	0	2	3	2
226	1	8/15/1967	1	2	3/16/2011	1/15/2015	1	7/29/2015	47.4521	4	1	2	1	1	1	354	1	9/25/2015	1	0	0	2	3	2
227	2	5/27/1947	1	2	9/14/2011	10/9/2011	1	4/30/2012	64.4137	5	2	2	2	1	1	129	1	6/20/2012	1	2	2	2	3	2
228	1	6/13/1943	1	2	5/16/2011	11/28/2013	1	7/22/2014	70.5096	6	2	1	2	1	1	338	1	8/12/2014	1	2	2	2	3	2
229	1	3/5/1932	3	2	5/21/2011	6/20/2013	1	2/28/2014	81.3479	6	1	13	4	1	1	416	1	3/4/2014	1				3	2
230	1	1/26/1934	1	2	5/5/2011	5/5/2011	1	1/16/2012	77.3233	6	2	2	1	1	1	58	1	1/19/2012	1	2	2	2	3	2
231	1	8/10/1944	1	2	10/26/2011	11/8/2011	1	7/13/2012	67.2904	6	3	1	2	1	1	62	1	7/25/2012	1	0	0	2	1	1
232	1	4/5/1952	1	2	11/29/2011	9/15/2014	1	1/30/2015	62.4877	5	1	1	2	1	1	241	1	6/3/2015	1				3	2
233	1	9/28/1940	3	2	5/23/2011	6/10/2011	1	12/7/2011	70.7452	6	1	2	3	1	1	64	1	2/26/2012	1	0	0	2	1	1
234	1	10/8/1978	6	1	1/4/2011	1/19/2011	1	10/8/2011	32.3041	2	3	2	2	6	1	263	2	10/8/2011	1	2	0	2	3	2
235	2	11/10/1954	1	2	5/12/2011	5/26/2011	1	10/25/2011	56.5781	5	1	1	2	1	1	20	1	2/13/2012	1	0	2	2	1	1
236	1	4/16/1972	8	2	9/7/2011	9/27/2011	1	6/18/2012	39.474	3	3	2	3	1	1	76	1	6/19/2012	1	2	2	2	3	2
237	1	12/16/1969	1	2	1/19/2011	1/28/2011	1	8/15/2011	41.1452	3	1	1	3	1	1	17	1	10/21/2011	1	0	0	2	1	1
238	1	8/8/1971	1	2	7/5/2011	8/1/2011	1	2/6/2012	40.0082	3	1	2	3	1	1	5	1	4/24/2012	1	2	2	2	3	2
239	1	9/9/1935	1	2	11/29/2011	4/24/2014	1	1/13/2015	78.6767	6	1	1	2	1	1	284	1	1/20/2015	1	0	0	2	3	2
240	1	11/10/1972	6	2	11/2/2011	12/2/2011	1	8/10/2012	39.0849	3	3	2	3	1	1	9	1	8/30/2012	1				3	2
241	1	3/19/1957	4	2	10/13/2011	5/5/2014	1	1/15/2015	57.1671	5	1	1	2	1	1			2/4/2015	1				1	1
242	1	1/25/1954	1	2	12/26/2010	2/14/2011	1	11/5/2011	57.0932	5	2	1	2	1	1	27	1	11/17/2011	1	1	2	1	1	1
243	2	1/23/1962	10	2	1/21/2011	1/21/2011	1	9/20/2011	49.0274	4	2	1	3	1	1	9	1	10/24/2011	1	0	0	2	3	2
244	1	1/20/1970	1	2	9/28/2011	11/9/2011	1	7/7/2012	41.8301	3	1	2	3	1	1	110	1	8/13/2012	1	2	2	2	1	1
245	1	2/2/1969	8	2	7/1/2011	7/20/2011	1	3/30/2012	42.4877	3	1	2	3	1	1	13	1	4/23/2012	1	1	2	1	3	2
246	1	3/13/1943	3	2	1/28/2011	2/18/2011	1	8/25/2011	67.9836	6	1	2	4	1	1	535	2	11/23/2011	1	2	2	2	3	2
247	1	12/20/1953	6	2	10/25/2011	11/4/2011	1	7/15/2012	57.9123	5	1	2	4	1	1	34	1	8/9/2012	1	1	2	1	3	2
248	1	10/6/1988	8	2	3/30/2011	4/6/2011	1	11/1/2011	22.5123	1	1	1	3	1	1	7	1	1/11/2012	1	0	0	2	3	2
249	1	7/14/1969	1	2	6/21/2011	7/6/2011	1	4/3/2012	42.0055	3	1	1	2	1	1	10	1	4/13/2012	1	2	0	2	3	2
250	1	9/11/1934	6	2	7/5/2011	7/11/2011	1	4/19/2012	76.8822	6	1	1	2	1	1	435	1	4/19/2012	1	0	0	2	3	2
251	1	6/10/1973	1	2	3/27/2011	6/27/2011	1	2/18/2012	38.0712	3	1	1	3	1	1	24	1	4/6/2012	1	0	0	2	1	1
252	2	5/6/1951	1	2	1/5/2011	1/14/2011	1	8/27/2011	59.7342	5	2	1	2	1	1	12	1	10/25/2011	1	0	0	2	1	1
253	2	7/18/1956	3	2	12/6/2011	9/11/2013	1	5/31/2014	57.189	5	1	2	3	1	1	220	1	6/24/2014	1	2	2	2	3	2
254	1	10/27/1934	1	2	7/19/2011	12/16/2014	1	8/3/2015	80.1918	6	1	1	2	1	1	179	1	9/29/2015	1	2	2	2	3	2
255	1	11/1/1936	1	2	7/13/2011	7/17/2014	1	2/7/2015	77.7589	6	1	1	2	1	1	465	1	4/30/2015	1	2	2	2	3	2
256	1	4/10/1947	1	2	6/24/2011	9/19/2013	1	7/1/2014	66.4904	6	2	1	2	1	1	222	1	7/3/2014	1	2	2	2	3	2
257	2	11/12/1958	1	2	5/4/2011	5/6/2011	1	2/5/2012	52.5151	4	1	1	3	1	1	93	1	2/17/2012	1	2	2	2	3	2
258	1	11/16/1968	1	2	1/25/2011	2/28/2011	1	6/16/2011	42.3123	3	1	1	3	1	1	22	1	12/13/2011	1	2	2	2	3	2
259	1	2/7/1962	1	2	1/5/2011	1/10/2011	1	8/16/2011	48.9562	4	1	1	3	1	1	5	1	10/25/2011	1	0	0	2	3	2
260	1	6/14/1960	1	2	11/30/2010	4/26/2011	1	1/12/2012	50.8986	4	1	1	3	1	1	52	1	2/9/2012	1	0	1	1	3	2
261	1	9/26/1934	1	2	9/14/2011	8/23/2013	1	9/21/2013	78.9616	6	2	1	2	1	1	289	1	6/9/2014	1	2	0	2	3	2
262	1	11/4/1951	1	2	8/20/2011	8/29/2011	1	6/7/2012	59.8575	5	1	2	3	1	1	47	1	6/14/2012	1	2	2	2	3	2
263	1	1/1/1944	3	2	11/29/2010	1/20/2011	1	8/1/2011	67.0986	6	1	2	3	1	1			11/6/2011	1	2	2	2	2	1
264	1	3/19/1984	6	2	11/22/2011	9/28/2014	1	11/23/2014	30.5479	2	3	1	3	1	1	227	1	7/16/2015	1	0	0	2	3	2
265	1	3/10/1958	1	2	10/31/2011	11/11/2011	1	7/30/2012	53.7096	4	1	1	2	1	1	42	1	8/29/2012	1	0	0	2	1	1
266	1	2/16/1935	1	2	11/26/2011	12/9/2011	1	9/22/2012	76.863	6	1	1	2	1	1	103	1	9/28/2012	1	0	0	2	3	2
267	1	6/8/1978	10	2	8/3/2011	8/15/2011	1	6/1/2012	33.2082	2	1	1	3	1	1	36	1	6/4/2012	1	0	0	2	3	2
268	1	6/5/1987	6	2	2/28/2011	4/29/2011	1	12/24/2011	23.9151	1	3	1	2	1	1			2/21/2012	1	0	0	2	3	2
269	1	2/8/1973	4	2	1/10/2011	3/4/2011	1	11/17/2011	38.0904	3	1	2	5	1	1	29	1	12/27/2011	1	2	2	2	1	1
270	1	3/5/1973	10	2	12/5/2010	9/16/2011	1	6/16/2012	38.5589	3	1	1	3	1	1	20	1	7/13/2012	1	2	2	2	1	1
271	2	11/12/1975	1	2	4/18/2011	4/28/2011	1	2/14/2012	35.4822	3	1	3	2	1	1	50	1	2/23/2012	1	2	2	2	3	2
272	2	7/3/1987	1	2	4/7/2011	4/25/2011	1	10/10/2011	23.8274	1	3	2	3	1	1	5	1	2/20/2012	1	2	2	2	3	2
273	1	11/11/1975	2	2	1/13/2011	1/25/2011	1	7/16/2011	35.2301	3	1	1	3	1	1	10	1	11/22/2011	1	0	0	2	3	2
274	2	3/3/1959	1	2	6/9/2011	8/1/2011	1	4/4/2012	52.4493	4	1	2	3	1	1	50	1	5/29/2012	1	0	0	2	3	2
275	1	1/25/1952	1	2	1/25/2011	3/8/2011	1	1/5/2012	59.1562	5	1	1	3	1	1	87	1	1/5/2012	1	0	0	2	3	2
276	1	9/15/1941	6	2	1/17/2011	2/14/2011	1	12/11/2011	69.463	6	1	1	2	1	1	74	1	12/15/2011	1	0	0	2	3	2
277	1	6/10/1956	1	2	4/12/2011	4/15/2011	1	1/19/2012	54.8822	4	1	2	3	1	1	183	1	2/16/2012	1	1	2	1	1	1
278	2	3/7/1983	1	1	5/9/2011	5/15/2011	1	12/21/2011	28.2082	2	1	1	2	1	1	309	2	3/19/2012	1	2	2	2	3	2
279	1	10/20/1960	3	2	10/1/2011	10/10/2011	1	8/9/2012	51.0055	4	1	2	5	1	1	149	1	8/14/2012	1	1	2	1	3	2
280	1	3/24/1966	1	2	6/27/2011	7/12/2011	1	5/16/2012	45.3315	4	3	1	1	1	1	105	1	5/16/2012	1	0	0	2	3	2
281	1	4/4/1938	1	1	10/5/2011	10/21/2011	1	7/1/2012	73.5973	6	1	2	2	1	1	278	2	8/27/2012	1	2	2	2	3	2
282	1	12/6/1952	1	1	6/20/2011	7/4/2011	1	4/7/2012	58.6137	5	3	1	2	1	1	778	2	5/10/2012	1	0	0	2	3	2
283	2	1/27/1950	1	2	3/30/2011	8/7/2014	1	3/30/2015	64.5699	5	2	2	1	1	1	245	1	6/15/2015	1				3	2
284	1	3/7/1937	1	2	9/5/2011	9/20/2011	1	7/20/2012	74.589	6	2	1	2	1	1	69	1	7/30/2012	1	0	0	2	3	2
285	1	10/2/1953	8	1	12/16/2011	12/26/2011	1	11/4/2012	58.2712	5	1	1	2	1	1	302	2	11/5/2012	1	2	2	2	3	2
286	1	11/24/1936	1	2	5/25/2011	5/31/2011	1	4/10/2012	74.5644	6	1	1	2	1	1	189	1	4/10/2012	1	2	2	2	3	2
287	2	1/1/1973	1	2	12/1/2010	1/7/2011	1	11/12/2011	38.0411	3	2	1	2	1	1	4	1	11/18/2011	1				3	2
288	1	7/14/1951	1	2	3/17/2011	3/29/2011	1	1/15/2012	59.7479	5	1	2	2	1	1	46	1	2/9/2012	1	0	0	2	3	2
289	1	5/11/1949	1	1	11/14/2011	11/25/2011	1	9/28/2012	62.5836	5	1	1	2	1	1	325	2	10/9/2012	1	0	0	2	3	2
290	1	9/18/1962	8	2	1/26/2011	2/9/2011	1	12/10/2011	48.4274	4	1	1	4	1	1	29	1	12/26/2011	1	0	0	2	3	2
291	1	11/25/1949	1	1	9/16/2011	9/30/2011	1	5/25/2012	61.8877	5	1	1	3	1	1	281	2	8/16/2012	1	0	0	2	3	2
292	2	12/23/1964	1	1	6/13/2011	7/1/2011	1	5/16/2012	46.5507	4	1	1	2	1	1	325	2	5/18/2012	1				3	2
293	2	11/6/1954	1	2	9/8/2011	9/8/2011	1	6/21/2012	56.8767	5	2	1	2	1	1	15	1	7/26/2012	1	0	0	2	3	2
294	1	10/6/1944	1	2	5/31/2011	5/31/2011	1	4/13/2012	66.6932	6	2	2	3	1	1	136	1	4/17/2012	1	2	2	2	3	2
295	1	3/7/1977	12	2	9/22/2011	10/31/2011	1	8/29/2012	34.674	2	1	1	4	1	1			9/18/2012	1	2	2	2	3	2
296	2	10/10/1938	1	1	11/7/2011	12/14/2011	1	11/2/2012	73.2274	6	1	1	1	1	1	232	2	11/2/2012	1	2	2	2	3	2
297	1	6/14/1977	1	2	10/19/2011	10/24/2011	1	9/10/2012	34.3836	2	3	1	3	1	1	5	1	9/12/2012	1	2	2	2	3	2
298	1	2/14/1954	6	2	11/10/2011	12/7/2011	1	10/29/2012	57.8493	5	1	2	3	1	1	67	1	10/30/2012	1	2	2	2	3	2
299	1	8/15/1974	10	2	6/15/2011	6/29/2011	1	3/17/2012	36.8959	3	2	1	4	1	1	9	1	5/24/2012	1	0	0	2	3	2
300	1	6/26/1952	1	2	4/5/2011	5/26/2011	1	4/6/2012	58.9534	5	1	2	2	1	1	158	1	4/20/2012	1	1	2	1	3	2
301	1	9/26/1973	1	2	12/20/2010	5/26/2014	1	3/25/2015	40.6904	3	2	1	3	1	1			4/22/2015	1				3	2
302	1	7/1/1942	3	2	10/31/2011	10/31/2011	1	9/24/2012	69.3808	6	2	2	4	1	1	110	1	9/28/2012	1	2	2	2	1	1
303	1	7/4/1967	8	2	4/21/2011	5/6/2011	1	9/25/2011	43.8685	3	1	2	2	1	1	33	1	4/6/2012	1	0	0	2	3	2
304	1	1/25/1980	6	1	10/6/2010	3/8/2011	1	12/9/2011	31.137	2	2	1	3	1	2			2/10/2012	1	2	2	2	1	1
305	1	10/6/1949	1	2	10/24/2011	11/15/2011	1	10/11/2012	62.1507	5	1	2	2	1	1	188	1	10/19/2012	1	2	2	2	3	2
306	1	12/15/1976	1	2	8/7/2011	8/19/2011	1	6/20/2012	34.6986	2	1	2	3	1	1	6	1	7/23/2012	1	1	2	1	3	2
307	1	9/10/1954	12	1	4/21/2011	5/16/2011	1	3/13/2012	56.7178	5	1	1	4	1	1	278	2	4/22/2012	1	1	0	1	3	2
308	1	11/2/1967	1	2	11/21/2011	11/30/2011	1	8/15/2012	44.1068	3	2	2	4	1	1	15	1	11/6/2012	1	2	2	2	3	2
309	1	12/7/1975	1	2	5/13/2011	6/23/2011	1	5/23/2012	35.5671	3	1	3	3	1	1	46	1	5/30/2012	1	2	2	2	3	2
310	1	5/3/1957	1	2	9/27/2011	10/9/2011	1	8/15/2012	54.4712	4	2	1	3	1	1	14	1	9/17/2012	1	2	2	2	3	2
311	2	10/23/1990	12	2	5/29/2011	7/29/2011	1	6/15/2012	20.7781	1	3	1	3	1	1	4	1	7/10/2012	1	2	1	1	3	2
312	1	4/13/1966	1	2	3/23/2011	3/25/2011	1	1/26/2012	44.9781	3	2	1	2	1	1	54	1	3/6/2012	1	2	2	2	1	1
313	1	8/11/1947	3	2	3/3/2011	12/10/2014	1	10/1/2015	67.3781	6	1	1	4	1	1	661	2	11/23/2015	1				3	2
314	1	6/28/1974	6	2	8/28/2011	9/15/2011	1	6/25/2012	37.2411	3	2	1	3	5	1	4	1	8/30/2012	1	2	1	1	3	2
315	1	1/15/1969	1	2	8/19/2011	9/2/2011	1	12/13/2011	42.6575	3	1	1	3	1	1	6	1	8/18/2012	1	0	0	2	3	2
316	1	7/8/1941	1	2	11/9/2011	11/28/2011	1	10/14/2012	70.4384	6	1	1	3	1	1	24	1	11/14/2012	1	2	2	2	3	2
317	1	5/16/1975	1	2	8/4/2011	9/14/2011	1	4/24/2012	36.3562	3	1	1	2	1	1	10	1	8/31/2012	1	2	2	2	3	2
318	1	5/26/1926	1	2	4/14/2011	4/25/2011	1	4/1/2012	84.9726	6	1	1	2	1	1	168	1	4/12/2012	1	0	0	2	3	2
319	1	7/21/1946	12	2	12/30/2010	1/12/2011	1	12/27/2011	64.5233	5	1	2	2	1	1	8	1	12/31/2011	1	1	2	1	3	2
320	1	7/10/1933	6	2	8/5/2010	1/17/2011	1	11/5/2011	77.5753	6	2	1	3	1	1	30	1	1/6/2012	1	0	0	2	3	2
321	1	8/6/1945	4	1	8/5/2011	8/5/2011	1	6/8/2012	66.0411	6	1	1	2	1	1	468	2	7/25/2012	1	2	2	2	3	2
322	1	9/21/1929	3	1	5/17/2011	6/3/2011	1	4/1/2012	81.7534	6	2	1	2	1	1	216	2	5/24/2012	1	0	0	2	3	2
323	1	4/1/1970	4	1	11/1/2010	1/17/2011	1	8/18/2011	40.8247	3	2	1	3	5	1	345	2	1/9/2012	1	2	1	1	3	2
324	1	10/7/1943	1	2	9/14/2011	9/28/2011	1	7/16/2012	68.0219	6	1	1	2	1	1	8	1	9/19/2012	1	2	2	2	1	1
325	1	3/19/1968	1	2	4/20/2011	6/1/2011	1	1/9/2012	43.2301	3	1	1	2	5	1	2	1	5/24/2012	1	0	2	2	1	1
326	1	9/1/1972	1	2	5/10/2011	6/2/2011	1	5/20/2012	38.7753	3	2	2	3	1	1	9	1	5/29/2012	1	1	1	1	3	2
327	2	7/2/1963	1	1	4/14/2011	4/25/2011	1	3/28/2012	47.8466	4	1	1	3	1	1	17	1	4/23/2012	1	0	0	2	3	2
328	2	10/8/1971	6	2	12/20/2011	12/20/2011	1	12/1/2012	40.2274	3	1	2	2	1	1	68	1	12/19/2012	1	2	2	2	3	2
329	2	8/3/1946	1	2	7/12/2011	9/22/2011	1	8/12/2012	65.1808	6	1	2	2	1	2			9/21/2012	1	2	2	2	3	2
330	1	1/17/1955	3	2	9/13/2011	9/13/2011	1	7/15/2012	56.6932	5	1	1	2	1	1	8	1	9/13/2012	1	0	0	2	3	2
331	1	4/6/1980	3	2	7/5/2011	9/16/2011	1	8/19/2012	31.4658	2	1	1	5	1	1			9/17/2012	1	2	2	2	3	2
332	1	2/17/1943	3	2	2/21/2011	6/23/2014	1	6/24/2015	71.3945	6	1	2	1	1	1	357	1	6/26/2015	1	2	2	2	3	2
333	1	1/21/1936	3	2	3/21/2011	3/28/2011	1	3/17/2012	75.2329	6	2	2	3	1	1	323	1	4/1/2012	1	0	0	2	1	1
334	1	5/4/1966	8	2	10/25/2011	11/15/2011	1	10/30/2012	45.5644	4	1	1	2	1	1	33	1	11/21/2012	1	2	2	2	1	1
335	2	10/20/1944	1	1	7/5/2011	9/19/2011	1	9/24/2012	66.9589	6	1	1	2	1	1	244	2	9/26/2012	1	2	2	2	3	2
336	1	3/8/1941	1	1	12/3/2011	12/12/2011	1	7/13/2012	70.811	6	1	1	2	1	2			12/20/2012	1	2	2	2	3	2
337	1	5/6/1936	3	1	5/18/2011	5/30/2011	1	4/2/2012	75.1151	6	1	1	4	1	1	321	2	6/7/2012	1	2	0	2	3	2
338	1	5/24/1976	1	2	3/16/2011	3/29/2011	1	4/3/2012	34.8685	2	1	1	3	1	1	25	1	4/6/2012	1	2	1	1	3	2
339	1	1/8/1962	1	2	2/4/2011	9/17/2014	1	8/4/2015	52.726	4	2	2	3	1	1	240	1	9/26/2015	1	0	0	2	3	2
340	2	1/9/1945	1	2	7/22/2011	10/17/2011	1	8/31/2012	66.8137	6	2	2	2	1	1	14	1	10/26/2012	1	0	0	2	1	1
341	2	10/27/1959	6	2	5/3/2011	5/13/2011	1	5/23/2012	51.5781	4	2	1	3	1	1	7	1	5/23/2012	1	2	2	2	1	1
342	1	9/9/1976	6	2	2/15/2011	12/17/2014	1	1/7/2016	38.2959	3	3	2	2	1	1	455	1	12/31/2015	1				3	2
343	1	1/30/1940	3	2	7/28/2011	9/26/2011	1	7/26/2012	71.7041	6	1	1	2	1	1	199	1	10/10/2012	1	2	2	2	3	2
344	1	12/21/1953	1	2	12/9/2011	10/15/2013	1	9/7/2014	59.8575	5	1	2	3	1	1	275	1	11/3/2014	1	2	2	2	3	2
345	1	10/22/1946	1	2	3/10/2011	3/29/2011	1	4/10/2012	64.4767	5	1	1	2	1	1	8	1	4/16/2012	1	2	2	2	1	1
346	1	4/10/1932	1	1	9/7/2011	9/19/2011	1	10/2/2012	79.4959	6	2	1	3	1	1	298	2	10/8/2012	1	0	0	2	2	1
347	1	12/30/1979	5	2	8/10/2011	7/24/2013	1	8/10/2014	33.589	2	1	1	3	1	1	291	1	8/18/2014	1				3	2
348	1	8/24/1931	1	2	7/1/2011	10/12/2011	1	8/20/2012	80.189	6	1	1	2	1	2			11/6/2012	1	2	2	2	1	1
349	1	6/1/1944	1	1	4/14/2011	5/5/2011	1	5/7/2012	66.9699	6	1	2	2	1	1	300	2	6/2/2012	1	2	2	2	3	2
350	2	7/5/1936	1	2	12/12/2011	12/31/2011	1	1/19/2013	75.5397	6	1	2	1	1	1	98	1	1/28/2013	1	2	2	2	3	2
351	1	6/6/1985	1	2	5/31/2011	6/3/2011	1	4/6/2012	26.0082	2	3	2	3	1	1	61	1	7/5/2012	1	1	2	1	3	2
352	1	5/11/1971	8	2	5/17/2011	8/17/2011	1	9/1/2012	40.2959	3	2	1	2	1	1	6	1	9/19/2012	1				3	2
353	1	8/4/1933	1	1	7/19/2011	8/25/2011	1	8/29/2012	78.1096	6	2	1	2	1	1	461	2	9/28/2012	1	2	2	2	1	1
354	1	7/8/1958	1	2	12/13/2011	12/16/2011	1	12/6/2012	53.4767	4	1	1	2	1	1	25	1	1/21/2013	1	2	2	2	3	2
355	1	5/2/1977	1	2	9/1/2011	9/20/2011	1	9/23/2012	34.4082	2	3	1	2	1	1	3	1	10/26/2012	1	0	0	2	3	2
356	1	6/26/1948	1	2	6/18/2011	7/4/2011	1	7/12/2011	63.063	5	1	1	1	1	1	9	1	8/9/2012	1	0	0	2	3	2
357	1	8/23/1951	1	2	10/31/2011	5/14/2014	1	11/23/2015	62.7671	5	1	2	2	1	1	222	1	6/22/2015	1	2	0	2	3	2
358	1	9/14/1979	1	2	6/1/2011	4/25/2014	1	12/21/2014	34.6356	2	1	1	3	1	1	710	2	6/4/2015	1	1	2	1	3	2
359	1	9/1/1949	1	2	9/24/2011	10/17/2011	1	11/21/2012	62.1671	5	1	1	3	1	1	44	1	11/26/2012	1	2	2	2	3	2
360	1	4/7/1975	1	2	8/2/2011	9/2/2011	1	4/12/2012	36.4301	3	3	2	3	1	1	111	1	10/17/2012	1	2	2	2	3	2
361	2	4/29/1943	1	1	4/12/2011	4/29/2011	1	6/3/2012	68.0466	6	1	2	2	1	1	296	2	6/14/2012	1	0	0	2	3	2
362	1	4/23/1970	1	2	11/12/2011	10/17/2014	1	11/16/2015	44.5151	3	1	3	3	7	1			12/7/2015	1				3	2
363	1	11/25/1954	1	2	11/23/2011	12/1/2011	1	12/28/2012	57.0548	5	2	1	3	1	1	112	1	1/22/2013	1	2	2	2	3	2
364	1	7/3/1980	1	2	9/8/2011	9/20/2011	1	9/10/2012	31.2356	2	3	1	2	1	1	144	1	11/12/2012	1	2	2	2	3	2
365	2	11/3/1948	1	2	9/1/2011	10/17/2011	1	12/5/2012	62.9945	5	1	1	1	1	1	91	1	12/10/2012	1	2	2	2	3	2
366	1	7/11/1979	6	2	2/21/2011	2/25/2011	1	12/5/2011	31.6493	2	3	1	3	1	1	266	1	4/20/2012	1	0	0	2	3	2
367	1	5/21/1965	1	2	5/25/2011	6/10/2011	1	8/20/2011	46.0849	4	2	1	2	1	1	53	1	8/4/2012	1	0	0	2	1	1
368	1	4/4/1944	1	2	7/28/2011	8/22/2011	1	10/7/2012	67.4274	6	1	2	2	1	1			10/18/2012	1	0	2	2	3	2
369	1	9/2/1959	1	2	3/22/2011	4/29/2011	1	6/7/2012	51.6904	4	1	1	3	1	1	24	1	6/25/2012	1	2	2	2	3	2
370	1	3/3/1972	1	2	1/1/2011	3/24/2011	1	4/7/2012	39.0822	3	1	1	2	1	1	16	1	5/21/2012	1	1	2	1	3	2
371	1	3/7/1957	1	2	9/13/2011	9/29/2011	1	9/20/2012	54.6	4	3	1	2	1	1	17	1	11/28/2012	1	0	0	2	3	2
372	1	9/18/1954	8	2	11/8/2011	11/28/2011	1	1/27/2013	57.2329	5	2	1	2	1	1	170	1	1/28/2013	1	2	2	2	1	1
373	1	10/17/1938	3	2	9/29/2011	10/25/2011	1	12/6/2012	73.0712	6	1	1	2	1	1	79	1	12/25/2012	1	0	0	2	1	1
374	1	3/8/1977	4	2	4/15/2011	4/15/2011	1	5/29/2012	34.126	2	1	1	3	1	1			6/15/2012	1	2	2	2	3	2
375	1	1/15/1940	1	1	10/17/2011	10/27/2011	1	12/24/2012	71.8301	6	2	2	1	1	1	220	2	12/29/2012	1	2	2	2	3	2
376	2	4/9/1966	6	1	4/10/2011	6/21/2011	1	8/9/2012	45.2301	4	2	1	4	1	1			8/23/2012	1	1	2	1	3	2
377	1	10/10/1944	1	1	8/5/2011	8/23/2011	1	9/4/2012	66.9123	6	2	1	2	1	1	302	2	10/26/2012	1	2	1	1	3	2
378	1	11/28/1970	1	2	2/23/2011	3/9/2011	1	4/1/2012	40.3041	3	3	2	2	1	1	3	1	5/12/2012	1	2	2	2	3	2
379	1	8/19/1967	1	2	4/12/2011	4/22/2011	1	12/25/2011	43.7041	3	1	1	2	1	1	26	1	6/26/2012	1	2	2	2	3	2
380	1	4/28/1940	1	1	3/4/2011	3/24/2011	1	11/15/2011	70.9507	6	1	1	1	1	1	197	1	5/31/2012	1	0	0	2	3	2
381	1	8/16/1953	1	2	6/15/2011	9/23/2013	1	10/15/2014	60.1452	5	1	1	2	1	1	465	1	12/1/2014	1				3	2
382	1	5/7/1968	1	2	2/14/2011	3/7/2011	1	4/15/2012	42.8603	3	1	1	2	1	1	34	1	5/15/2012	1	0	0	2	3	2
383	2	10/12/1958	1	2	6/13/2011	6/27/2011	1	7/20/2012	52.7425	4	1	1	2	1	1	89	1	9/7/2012	1	2	2	2	3	2
384	1	1/15/1965	1	2	4/27/2011	5/10/2011	1	7/13/2012	46.3452	4	2	1	2	5	1	200	1	7/23/2012	1	2	2	2	3	2
385	1	12/10/1962	1	2	12/20/2010	3/17/2011	1	5/27/2012	48.2986	4	1	1	2	1	1	10	1	5/31/2012	1	0	0	2	1	1
386	1	9/5/1950	1	2	12/19/2011	12/29/2011	1	2/19/2013	61.3562	5	1	1	2	1	1	5	1	3/15/2013	1	0	0	2	3	2
387	2	6/30/1948	1	2	1/14/2011	3/12/2013	1	5/10/2014	64.7425	5	4	1	1	1	1	222	1	5/29/2014	1	0	0	2	1	1
388	1	5/10/1955	3	2	12/20/2011	12/20/2011	1	2/15/2013	56.6521	5	1	2	5	1	1	117	1	3/8/2013	1	0	0	2	3	2
389	1	9/24/1937	1	2	9/2/2011	9/19/2011	1	11/2/2012	74.0356	6	2	1	2	1	1	95	1	12/6/2012	1	0	0	2	3	2
390	2	7/1/1987	1	2	1/20/2011	1/28/2011	1	4/7/2012	23.5945	1	3	2	4	1	1	7	1	4/16/2012	1	2	2	2	3	2
391	1	1/19/1941	1	2	8/23/2011	9/1/2011	1	9/21/2012	70.663	6	1	2	2	1	1	29	1	11/19/2012	1	1	2	1	3	2
392	2	7/8/1940	1	2	6/20/2011	9/9/2011	1	10/19/2012	71.2192	6	2	1	1	1	1	132	1	11/29/2012	1	2	2	2	3	2
393	1	12/7/1934	1	2	12/19/2011	12/28/2011	1	2/27/2013	77.1096	6	1	2	2	1	1	87	1	3/19/2013	1	0	0	2	3	2
394	2	11/12/1984	6	2	6/9/2011	6/16/2011	1	8/28/2012	26.6082	2	1	2	3	1	1	51	1	9/6/2012	1	2	2	2	3	2
395	2	5/29/1953	1	2	5/5/2011	9/5/2014	1	11/4/2015	61.3123	5	1	1	2	1	1	496	1	11/30/2015	1				1	1
396	1	9/21/1952	4	2	11/15/2011	12/17/2011	1	1/23/2013	59.2767	5	1	1	3	1	1	185	1	3/12/2013	1	2	2	2	3	2
397	2	1/7/1982	8	2	1/19/2011	1/27/2011	1	3/25/2012	29.074	2	1	1	3	6	1	12	1	4/23/2012	1	2	1	1	3	2
398	1	10/28/1943	1	2	10/9/2011	10/21/2011	1	12/26/2012	68.0274	6	1	1	2	1	1	26	1	1/16/2013	1	0	0	2	3	2
399	1	10/2/1954	1	2	2/5/2011	6/15/2011	1	9/2/2012	56.7397	5	2	2	3	1	1	44	1	9/10/2012	1	2	2	2	1	1
400	1	8/20/1945	1	2	4/13/2011	4/21/2011	1	6/29/2012	65.7123	6	1	1	2	1	1	197	1	7/17/2012	1	2	2	2	1	1
401	1	6/28/1937	1	2	10/24/2011	11/9/2011	1	12/20/2012	74.4164	6	2	1	2	1	1	105	1	2/7/2013	1	2	2	2	3	2
402	1	4/28/1934	1	1	12/5/2011	12/12/2011	1	1/30/2013	77.6767	6	2	1	2	1	1	234	2	3/14/2013	1	2	2	2	3	2
403	1	7/5/1965	1	2	10/5/2011	10/25/2011	1	1/20/2013	46.337	4	2	1	3	1	1	210	1	1/25/2013	1	0	0	2	1	1
404	2	4/29/1964	1	2	12/2/2011	12/2/2011	1	12/15/2012	47.6247	4	1	1	2	1	1	42	1	3/7/2013	1	0	0	2	3	2
405	1	8/15/1951	1	2	10/1/2011	11/22/2011	1	2/3/2013	60.3123	5	2	2	2	1	1	2011	2	2/25/2013	1	0	0	2	3	2
406	2	8/10/1953	1	2	6/13/2011	6/21/2011	1	8/30/2012	57.9014	5	1	1	3	1	1	63	1	9/27/2012	1	2	2	2	1	1
407	1	1/13/1938	1	2	1/18/2011	2/12/2011	1	4/30/2012	73.1315	6	1	1	2	1	1	94	1	5/21/2012	1	0	0	2	3	2
408	1	8/7/1938	1	2	10/27/2011	12/13/2011	1	12/26/2012	73.4	6	1	1	2	1	1	261	1	3/22/2013	1	0	0	2	3	2
409	2	12/5/1968	1	2	2/9/2011	2/25/2011	1	6/1/2012	42.2521	3	2	2	2	1	1	10	1	6/4/2012	1	0	0	2	3	2
410	2	5/5/1951	1	2	9/15/2011	2/28/2013	1	4/29/2014	61.863	5	1	1	2	1	1	275	1	6/10/2014	1	0	0	2	3	2
411	1	12/30/1934	1	2	6/20/2011	6/20/2011	1	9/29/2012	76.5233	6	2	1	2	1	1	232	1	9/29/2012	1	2	2	2	3	2
412	1	7/27/1967	1	2	5/10/2011	5/19/2011	1	11/1/2011	43.8411	3	2	1	1	1	1	24	1	8/28/2012	1	0	0	2	3	2
413	1	10/1/1941	1	1	12/8/2011	12/27/2011	1	2/4/2013	70.2849	6	2	1	2	1	1	448	2	4/9/2013	1	2	2	2	3	2
414	1	4/22/1971	1	2	8/9/2011	11/9/2011	1	8/10/2012	40.5781	3	3	2	2	1	1	1	1	2/20/2013	1	2	2	2	3	2
415	1	11/21/1937	3	2	2/22/2011	3/21/2011	1	2/10/2012	73.3781	6	2	1	3	1	1	245	1	7/3/2012	1	2	2	2	1	1
416	2	7/20/1977	6	1	10/28/2011	11/8/2011	1	12/20/2012	34.326	2	1	1	5	1	1	444	2	2/21/2013	1				3	2
417	1	8/4/1955	3	2	5/1/2010	5/10/2011	1	8/11/2012	55.8027	5	1	1	3	1	1	76	1	8/23/2012	1	0	0	2	1	1
418	1	9/1/1939	1	2	4/4/2011	5/3/2011	1	6/30/2012	71.7178	6	2	1	2	1	1	176	1	8/18/2012	1	1	2	1	3	2
419	1	10/17/1956	4	2	5/13/2011	8/2/2011	1	11/10/2012	54.8274	4	1	2	3	1	1	75	1	11/19/2012	1	0	0	2	3	2
420	2	6/7/1955	1	2	11/24/2011	11/25/2011	1	1/18/2013	56.5068	5	2	2	2	1	1	31	1	3/14/2013	1	0	0	2	2	1
421	1	12/30/1963	1	2	7/28/2011	8/3/2011	1	10/20/2012	47.6247	4	2	1	2	1	1	7	1	11/21/2012	1	2	2	2	3	2
422	1	2/3/1974	1	2	6/1/2011	6/24/2011	1	8/16/2012	37.411	3	1	1	2	1	1	22	1	10/12/2012	1	2	2	2	3	2
423	1	10/9/1952	1	2	11/28/2011	12/8/2011	1	12/30/2012	59.2027	5	1	1	2	1	1	23	1	3/29/2013	1	0	0	2	3	2
424	2	12/9/1986	1	2	7/4/2011	7/14/2011	1	11/5/2012	24.611	1	1	2	3	1	1	21	1	11/7/2012	1	2	2	2	3	2
425	1	8/2/1979	6	2	7/1/2011	9/11/2013	1	8/9/2014	34.1342	2	3	1	4	1	1	252	1	1/7/2015	1	0	0	2	3	2
426	2	11/24/1943	1	2	7/14/2011	8/1/2011	1	10/26/2012	67.7315	6	2	1	2	1	1	59	1	11/26/2012	1	0	0	2	3	2
427	1	11/25/1954	6	2	2/23/2011	2/23/2011	1	5/25/2012	56.2849	5	1	1	2	1	1	34	1	6/20/2012	1	2	0	2	3	2
428	2	8/15/1963	1	2	9/18/2011	11/28/2011	1	3/26/2013	48.3205	4	2	1	3	1	1	395	1	3/27/2013	1	2	2	2	3	2
429	2	10/8/1971	1	2	5/22/2011	6/10/2011	1	7/27/2011	39.6986	3	1	1	2	1	1	14	1	10/8/2012	1	0	0	2	3	2
430	1	3/24/1964	1	2	3/4/2011	3/18/2011	1	11/10/2011	47.0137	4	3	1	2	1	1	49	1	7/17/2012	1	2	2	2	3	2
431	1	3/11/1959	12	2	4/26/2011	5/4/2011	1	1/26/2012	52.1836	4	1	3	2	1	1			9/5/2012	1	2	2	2	2	1
432	1	9/6/1939	1	2	1/26/2011	3/1/2011	1	4/21/2012	71.5315	6	2	1	2	1	1	127	1	7/6/2012	1	2	2	2	3	2
433	1	4/25/1965	1	2	4/27/2011	5/13/2011	1	8/23/2012	46.0795	4	3	1	3	6	1	11	1	9/18/2012	1	0	0	2	3	2
434	1	11/20/1932	1	2	1/4/2011	4/27/2013	1	8/15/2014	80.4877	6	2	1	2	1	1	477	1	9/9/2014	1				1	1
435	1	8/15/1934	1	2	11/30/2011	12/14/2011	1	4/19/2013	77.3836	6	1	1	1	1	1	32	1	4/27/2013	1	2	2	2	3	2
436	2	7/18/1966	1	2	12/2/2011	12/22/2011	1	3/30/2013	45.4603	4	1	1	2	1	1	149	1	5/6/2013	1	1	2	1	3	2
437	1	2/10/1934	1	2	8/31/2011	9/20/2011	1	1/19/2013	77.6603	6	1	1	2	1	1	672	2	2/5/2013	1	2	2	2	3	2
438	1	4/23/1957	1	2	1/10/2011	10/17/2013	1	2/5/2015	56.5233	5	1	1	2	1	1	362	1	3/6/2015	1	2	2	2	2	1
439	1	5/10/1975	1	2	6/7/2011	6/20/2011	1	9/15/2012	36.137	3	1	1	3	1	1	60	1	11/6/2012	1	0	0	2	3	2
440	1	4/24/1947	1	1	4/6/2011	4/15/2011	1	8/27/2012	64.0192	5	1	1	2	1	1	520	2	9/5/2012	1	0	0	2	3	2
441	2	9/9/1959	6	2	9/15/2011	10/27/2011	1	2/2/2013	52.1671	4	2	1	2	1	1	829	2	3/20/2013	1	2	2	2	3	2
442	1	1/1/1981	6	2	4/25/2011	4/25/2011	1	6/26/2012	30.3315	2	3	1	2	1	1	128	1	9/18/2012	1	2	2	2	3	2
443	1	5/7/1982	1	2	12/7/2011	12/19/2011	1	5/11/2013	29.6384	2	1	1	3	1	1	1	1	5/15/2013	1	1	2	1	3	2
444	1	4/7/1940	1	2	12/20/2010	10/25/2011	1	3/20/2013	71.5973	6	3	1	2	1	1	11	1	3/22/2013	1	0	0	2	3	2
445	1	7/1/1936	1	2	3/10/2011	4/6/2011	1	8/29/2012	74.8137	6	1	1	2	1	1	106	1	9/3/2012	1	2	2	2	3	2
446	1	10/27/1956	1	2	10/24/2011	10/27/2011	1	3/24/2013	55.0356	5	2	2	4	1	1	126	1	3/28/2013	1	0	0	2	3	2
447	1	5/17/1945	1	2	3/22/2011	4/7/2011	1	7/6/2012	65.9342	6	1	1	3	1	1	40	1	9/6/2012	1	2	2	2	3	2
448	1	1/2/1934	3	2	11/24/2011	11/24/2011	1	4/18/2013	77.9452	6	2	1	1	1	1	161	1	4/26/2013	1	2	0	2	1	1
449	1	10/18/1940	1	1	8/22/2011	8/29/2011	1	1/12/2013	70.9096	6	1	1	3	1	1			1/30/2013	1	2	2	2	3	2
450	1	12/3/1940	1	2	10/5/2011	9/30/2013	1	12/25/2014	72.874	6	2	2	3	1	1	214	1	3/4/2015	1				3	2
451	2	10/30/1943	6	2	10/11/2011	10/24/2011	1	3/10/2013	68.0301	6	1	1	2	1	1	122	1	3/28/2013	1	2	2	2	3	2
452	2	1/1/1952	1	2	9/16/2011	9/16/2011	1	2/17/2013	59.7479	5	1	1	1	1	1	277	1	2/20/2013	1	2	2	2	3	2
453	1	7/5/1957	1	2	2/12/2011	2/12/2011	1	4/28/2012	53.6438	4	2	2	2	1	1	135	1	7/19/2012	1	2	2	2	3	2
454	1	1/8/1973	1	2	6/9/2011	6/15/2011	1	10/19/2012	38.4575	3	1	2	2	1	1	6	1	11/20/2012	1	0	0	2	1	1
455	2	11/7/1985	6	2	11/28/2011	12/12/2011	1	10/11/2012	26.1123	2	1	1	3	1	1	4	1	5/20/2013	1	0	0	2	3	2
456	1	6/20/1940	9	2	10/8/2011	10/19/2011	1	3/15/2013	71.3781	6	1	1	2	1	1	37	1	3/28/2013	1	2	2	2	3	2
457	1	5/16/1955	1	2	5/10/2011	5/16/2011	1	6/17/2011	56.0384	5	2	1	3	1	1	8	1	10/26/2012	1	0	0	2	3	2
458	1	1/29/1936	1	2	1/3/2011	1/28/2011	1	7/3/2012	75.0493	6	2	1	2	1	1	201	1	7/11/2012	1	0	0	2	1	1
459	1	11/29/1977	1	2	3/11/2011	3/17/2011	1	8/8/2012	33.3178	2	3	2	3	1	1	4	1	8/28/2012	1	2	2	2	1	1
460	2	5/15/1952	1	2	6/15/2011	3/20/2014	1	6/30/2015	61.8877	5	1	1	2	1	1			9/3/2015	1				3	2
461	1	8/12/1937	1	2	9/15/2011	9/20/2011	1	12/25/2012	74.1562	6	1	1	2	1	1	440	1	3/9/2013	1	2	1	1	3	2
462	1	6/11/1943	1	2	3/31/2011	4/8/2011	1	8/4/2012	67.8712	6	2	1	3	1	1	13	1	9/26/2012	1	2	2	2	1	1
463	1	8/12/1968	1	1	11/18/2011	11/30/2011	1	5/22/2013	43.3288	3	3	1	2	1	1	225	2	5/22/2013	1	0	0	2	3	2
464	1	4/2/1969	12	2	5/18/2011	5/26/2011	1	9/20/2012	42.1753	3	1	1	3	1	1	36	1	11/19/2012	1	2	2	2	3	2
465	1	8/12/1971	1	2	4/13/2011	4/22/2011	1	8/20/2012	39.7205	3	2	2	3	1	1	49	1	10/16/2012	1	2	2	2	1	1
466	1	11/23/1972	1	2	1/14/2011	1/26/2011	1	7/22/2011	38.2	3	1	1	2	1	1	7	1	7/22/2012	1	0	0	2	3	2
467	2	2/22/1950	6	2	11/29/2011	12/12/2011	1	9/30/2012	61.8438	5	2	1	2	1	1	17	1	6/9/2013	1	0	0	2	3	2
468	1	11/15/1974	1	2	8/29/2011	10/21/2011	1	1/1/2013	36.9562	3	3	1	3	1	1	177	1	4/19/2013	1	1	2	1	3	2
469	1	10/15/1944	1	2	4/27/2011	5/5/2011	1	8/30/2012	66.5973	6	1	2	3	1	1	27	1	11/1/2012	1	2	2	2	3	2
470	1	7/1/1966	10	2	5/30/2011	4/12/2013	1	8/15/2014	46.8137	4	1	1	3	1	1			10/11/2014	1				3	2
471	1	11/3/1967	8	2	10/25/2011	10/25/2011	1	9/22/2012	44.0055	3	1	1	2	1	1	26	1	4/24/2013	1	0	0	2	3	2
472	1	10/18/1953	6	2	4/7/2011	12/24/2013	1	6/24/2015	60.2247	5	1	1	4	1	1	307	1	6/25/2015	1				3	2
473	2	6/1/1942	2	2	8/1/2010	4/15/2013	1	9/14/2014	70.9205	6	1	1	3	7	1	531	2	10/15/2014	1	0	0	2	3	2
474	2	3/6/1987	1	2	8/20/2011	8/29/2011	1	12/8/2012	24.4986	1	1	2	3	1	1	37	1	2/28/2013	1				3	2
475	1	6/16/1951	1	2	5/5/2011	5/5/2011	1	11/4/2012	59.926	5	1	2	2	1	1			11/5/2012	1	2	2	2	3	2
476	2	5/1/1939	1	2	2/19/2011	3/11/2011	1	9/2/2012	71.9096	6	2	1	2	1	1	57	1	9/11/2012	1	2	2	2	3	2
477	2	3/1/1940	1	2	12/10/2010	7/5/2011	1	11/27/2012	71.3918	6	1	2	2	1	1	105	1	1/7/2013	1	1	0	1	1	1
478	1	4/3/1938	1	1	4/21/2011	4/26/2011	1	8/30/2012	73.1123	6	1	1	2	1	1	210	2	10/30/2012	1	2	2	2	3	2
479	1	7/5/1959	1	2	5/24/2011	5/31/2011	1	10/10/2012	51.9397	4	2	1	3	1	1			12/4/2012	1	2	2	2	3	2
480	1	12/26/1971	1	1	9/13/2011	11/1/2011	1	4/20/2013	39.8767	3	1	1	2	1	1	266	2	5/8/2013	1	0	0	2	3	2
481	1	10/14/1956	1	2	10/10/2011	10/14/2011	1	3/2/2012	55.0356	5	1	1	2	1	1	29	1	4/20/2013	1	2	0	2	3	2
482	1	4/20/1986	1	2	11/2/2011	11/22/2011	1	3/29/2013	25.6082	2	3	1	2	1	1	3	1	5/30/2013	1	2	2	2	3	2
483	1	2/8/1945	1	2	7/14/2011	8/1/2011	1	1/17/2013	66.5205	6	1	1	2	1	1	201	1	2/7/2013	1	0	0	2	3	2
484	1	7/15/1940	1	1	11/23/2011	12/7/2011	1	6/10/2013	71.4438	6	2	1	2	1	1	205	2	6/18/2013	1	2	0	2	3	2
485	1	10/7/1939	1	2	5/4/2011	5/4/2011	1	9/11/2012	71.6219	6	2	2	1	1	1	85	1	11/13/2012	1	2	2	2	1	1
486	2	7/11/1968	3	2	11/4/2010	4/1/2011	1	9/22/2012	42.7507	3	1	13	5	1	1	21	1	10/11/2012	1	2	2	2	3	2
487	1	2/3/1943	1	2	1/1/2011	5/20/2011	1	10/9/2012	68.337	6	1	1	3	1	1	331	1	12/3/2012	1	0	0	2	3	2
488	1	3/21/1977	13	2	5/18/2011	7/8/2011	1	1/22/2013	34.3205	2	3	1	2	1	1	6	1	1/23/2013	1				3	2
489	1	10/21/1952	1	2	2/10/2011	2/16/2011	1	7/25/2012	58.3616	5	1	1	3	1	1	37	1	9/4/2012	1	2	2	2	3	2
490	1	11/5/1941	1	2	9/12/2011	5/7/2014	1	4/4/2015	72.5507	6	1	1	2	1	1	206	1	11/25/2015	1				3	2
491	2	10/18/1985	10	2	10/30/2011	11/22/2011	1	6/5/2013	26.1123	2	3	2	3	1	1	159	1	6/11/2013	1	1	2	1	3	2
492	1	6/17/1940	1	2	9/8/2011	11/10/2011	1	3/16/2013	71.4466	6	1	1	2	1	1	183	1	5/30/2013	1	0	0	2	2	1
493	1	5/18/1947	1	2	1/20/2011	5/4/2011	1	10/17/2012	64.0055	5	1	1	2	1	1	55	1	11/21/2012	1	2	2	2	1	1
494	1	2/15/1927	1	1	11/28/2011	12/2/2011	1	12/10/2012	84.8521	6	2	2	3	1	1	308	2	6/27/2013	1	2	2	2	3	2
495	1	8/11/1952	1	2	12/6/2011	12/4/2012	1	5/20/2014	60.3562	5	1	1	2	1	1	302	1	6/30/2014	1				3	2
496	1	7/9/1976	1	1	7/19/2011	7/28/2011	1	1/10/2013	35.074	3	3	2	3	1	1	549	2	2/21/2013	1	2	2	2	3	2
497	1	5/4/1958	1	2	6/7/2011	8/18/2011	1	2/19/2013	53.326	4	1	1	4	1	1	84	1	3/14/2013	1	0	0	2	3	2
498	1	3/22/1976	6	2	3/22/2011	6/26/2013	1	11/28/2014	37.2877	3	1	2	4	5	1	261	1	1/22/2015	1	2	2	2	3	2
499	1	2/12/1932	1	2	8/26/2011	8/26/2011	1	1/31/2013	79.589	6	2	1	1	1	1	59	1	3/23/2013	1	0	0	2	3	2
500	2	8/11/1949	1	2	5/30/2011	6/14/2011	1	12/20/2012	61.8822	5	1	1	1	1	1	89	1	1/10/2013	1	2	2	2	3	2
501	1	1/10/1952	1	2	8/26/2011	8/31/2011	1	3/27/2013	59.6795	5	1	1	3	1	1	1	1	3/30/2013	1	0	0	2	1	1
502	2	3/19/1945	1	1	9/28/2011	10/9/2011	1	4/24/2013	66.6027	6	1	1	2	1	1	220	2	5/10/2013	1	0	0	2	3	2
503	1	7/6/1941	1	2	11/29/2011	11/28/2013	1	4/23/2015	72.4466	6	3	1	1	1	1	637	2	6/30/2015	1				3	2
504	1	9/5/1966	1	2	4/20/2011	4/25/2011	1	9/20/2012	44.6658	3	1	1	3	1	1	144	1	11/24/2012	1	0	0	2	3	2
505	1	3/19/1930	3	2	12/23/2011	8/22/2012	1	1/9/2014	82.4849	6	1	2	2	1	1	116	1	3/25/2014	1	2	2	2	3	2
506	1	10/13/1947	1	2	12/7/2011	12/15/2011	1	7/1/2013	64.2164	5	1	1	2	1	1	70	1	7/17/2013	1	0	0	2	3	2
507	1	2/1/1974	1	2	10/27/2011	11/6/2011	1	5/27/2013	37.7863	3	1	2	2	1	1	7	1	6/8/2013	1	1	2	1	3	2
508	1	6/5/1941	1	1	11/8/2011	11/23/2011	1	4/20/2013	70.5151	6	3	1	2	1	1	308	2	6/26/2013	1	0	0	2	3	2
509	2	9/20/1955	1	2	9/13/2011	10/25/2011	1	2/28/2013	56.1342	5	1	1	3	1	1	368	1	5/29/2013	1	2	2	2	3	2
510	1	3/23/1959	1	2	3/21/2011	4/18/2011	1	10/19/2012	52.1068	4	3	2	3	1	1	56	1	11/20/2012	1	1	2	1	3	2
511	2	5/14/1948	1	2	5/11/2011	5/17/2011	1	12/18/2012	63.0493	5	1	1	2	1	1	27	1	12/20/2012	1	0	0	2	3	2
512	2	4/24/1970	1	2	10/19/2011	11/21/2011	1	4/15/2013	41.6055	3	2	1	3	1	1	34	1	6/28/2013	1	1	2	1	1	1
513	1	5/7/1944	1	2	12/8/2011	11/7/2013	1	12/20/2013	69.5507	6	1	2	1	1	1			6/16/2015	1				3	2
514	1	9/16/1934	1	2	12/20/2010	3/31/2011	1	11/2/2012	76.589	6	2	1	3	1	1	98	1	11/6/2012	1	2	2	2	1	1
515	2	4/24/1978	1	2	10/25/2011	11/8/2011	1	5/22/2013	33.5644	2	1	1	2	1	1	112	1	6/19/2013	1	0	0	2	3	2
516	2	11/21/1972	1	2	9/1/2011	3/12/2013	1	10/6/2014	40.3315	3	1	3	2	1	1	250	1	10/23/2014	1	0	0	2	3	2
517	1	11/20/1947	1	2	8/13/2011	11/7/2011	1	5/29/2013	64.0082	5	1	1	2	1	1	66	1	6/19/2013	1	0	0	2	1	1
518	1	3/12/1953	1	1	9/15/2011	9/23/2011	1	3/27/2013	58.5726	5	3	1	2	1	1	799	2	5/6/2013	1	1	2	1	3	2
519	1	2/28/1974	2	2	11/8/2011	11/30/2011	1	6/9/2013	37.7781	3	3	1	2	1	1	95	1	7/13/2013	1	2	2	2	3	2
520	2	6/4/1969	1	2	2/9/2011	3/1/2011	1	10/11/2012	41.7671	3	2	1	2	1	1			10/13/2012	1	2	2	2	3	2
521	2	12/12/1965	1	2	1/19/2011	1/28/2011	1	9/1/2012	45.1589	4	3	1	2	1	1	8	1	9/11/2012	1	2	2	2	1	1
522	1	7/6/1936	1	2	10/11/2011	10/20/2011	1	4/16/2013	75.3397	6	1	1	2	1	1	141	1	6/5/2013	1	2	2	2	3	2
523	1	12/5/1980	1	2	7/10/2008	1/28/2011	1	4/1/2011	30.1671	2	3	2	3	1	1	112	1	9/14/2012	1	2	2	2	3	2
524	1	7/10/1944	1	1	7/8/2011	10/13/2011	1	5/25/2012	67.3041	6	3	1	2	1	1	250	2	5/31/2013	1	0	0	2	3	2
525	1	1/4/1944	1	2	11/14/2011	11/14/2011	1	1/11/2013	67.9068	6	2	1	2	1	1	70	1	7/2/2013	1	2	2	2	3	2
526	1	7/15/1953	8	2	3/4/2011	3/16/2011	1	10/30/2012	57.7068	5	1	2	2	1	1	97	1	11/2/2012	1	2	2	2	3	2
527	1	10/23/1977	1	2	1/19/2011	1/19/2011	1	7/6/2012	33.263	2	3	1	2	5	1	16	1	9/7/2012	1	0	0	2	3	2
528	1	4/10/1973	1	2	3/7/2011	3/15/2011	1	8/2/2011	37.9534	3	2	1	2	1	1	25	1	11/2/2012	1	2	2	2	3	2
529	1	5/22/1978	1	2	4/1/2011	5/4/2011	1	12/1/2012	32.9726	2	1	1	2	1	1	211	1	12/23/2012	1	0	2	2	1	1
530	2	10/20/1951	1	2	3/28/2011	4/2/2011	1	9/28/2012	59.4904	5	2	2	2	1	1	53	1	11/21/2012	1	1	0	1	3	2
531	1	4/18/1982	1	2	7/15/2011	8/4/2011	1	12/28/2012	29.3151	2	3	1	2	1	1	33	1	3/28/2013	1	0	0	2	3	2
532	1	11/16/1970	6	2	12/6/2010	1/7/2011	1	9/1/2012	40.1699	3	1	1	3	1	1	77	1	9/4/2012	1	2	1	1	3	2
533	1	12/5/1980	6	2	9/26/2011	10/10/2011	1	5/20/2013	30.8658	2	3	1	4	1	1	19	1	6/9/2013	1	2	2	2	3	2
534	1	8/2/1954	1	1	10/26/2011	11/10/2011	1	6/20/2013	57.3123	5	1	1	3	1	1	509	2	7/11/2013	1	0	0	2	3	2
535	1	1/7/1979	1	2	8/1/2011	11/4/2011	1	2/28/2013	32.8466	2	1	2	2	6	1	15	1	7/5/2013	1	2	1	1	3	2
536	1	10/20/1974	3	2	2/9/2011	2/15/2011	1	8/15/2012	36.3479	3	3	2	3	1	1	10	1	10/16/2012	1	0	0	2	3	2
537	1	4/20/1982	1	2	3/19/2011	4/6/2011	1	11/7/2012	28.9808	2	3	1	3	1	1	82	1	12/6/2012	1	2	2	2	3	2
538	1	3/27/1944	1	2	12/6/2011	12/28/2011	1	6/21/2013	67.8	6	1	1	2	1	1	82	1	8/30/2013	1	0	0	2	3	2
539	1	12/16/1959	1	2	6/9/2011	6/20/2011	1	12/21/2012	51.5452	4	2	1	2	1	1	98	1	2/21/2013	1	0	1	1	3	2
540	2	9/10/1974	1	1	3/17/2011	3/23/2011	1	11/3/2012	36.5562	3	1	2	3	1	1	239	2	11/30/2012	1	2	2	2	3	2
541	2	9/11/1940	12	2	4/15/2011	4/21/2011	1	10/19/2012	70.6548	6	2	1	1	1	1	81	1	12/29/2012	1	2	2	2	3	2
542	1	11/15/1948	4	2	4/22/2011	3/13/2014	1	10/30/2015	65.3671	6	1	1	2	1	1	508	2	11/23/2015	1				3	2
543	1	3/12/1983	6	2	5/2/2011	5/20/2011	1	1/9/2013	28.2082	2	3	2	4	1	1			1/31/2013	1	2	2	2	3	2
544	1	3/11/1970	1	2	9/21/2011	10/4/2011	1	3/24/2013	41.5945	3	1	1	2	1	1	196	1	6/18/2013	1				3	2
545	1	6/18/1968	4	2	5/5/2011	5/17/2011	1	12/9/2012	42.9397	3	1	1	2	1	1	7	1	1/29/2013	1	0	2	2	3	2
546	1	6/6/1942	1	2	2/23/2011	3/8/2011	1	10/28/2012	68.8	6	2	1	3	1	1	136	1	11/21/2012	1	2	2	2	3	2
547	1	3/9/1944	1	2	9/16/2011	10/8/2011	1	6/10/2013	67.6274	6	1	1	2	1	1	150	1	6/25/2013	1	0	0	2	3	2
548	2	3/11/1949	1	1	3/1/2011	3/11/2011	1	11/26/2012	62.0411	5	1	2	2	1	1	314	2	11/27/2012	1	2	2	2	1	1
549	1	10/6/1970	1	2	2/2/2006	3/16/2011	1	10/25/2012	40.4685	3	1	2	3	1	1	41	1	12/3/2012	1	2	2	2	3	2
550	1	1/25/1975	1	2	7/28/2011	6/21/2013	1	2/21/2015	38.4301	3	1	1	2	1	1	320	1	3/12/2015	1				3	2
551	1	4/20/1943	1	2	9/26/2011	10/21/2011	1	4/3/2013	68.5507	6	1	1	1	1	1	104	1	7/11/2013	1	0	0	2	3	2
552	1	6/10/1939	6	2	10/23/2011	12/23/2011	1	8/30/2013	72.5863	6	1	1	2	1	1	60	1	9/13/2013	1	1	2	1	1	1
553	1	4/5/1930	1	2	4/5/2011	6/8/2011	1	11/30/2012	81.2301	6	1	1	2	1	1	327	1	2/27/2013	1	0	0	2	3	2
554	1	8/11/1967	1	2	6/10/2011	6/24/2011	1	1/21/2013	43.8986	3	3	1	2	1	1	47	1	3/17/2013	1	0	0	2	3	2
555	1	9/17/1936	1	2	4/15/2011	6/13/2011	1	12/21/2012	74.7863	6	1	1	2	1	1	200	1	3/7/2013	1	0	0	2	1	1
556	2	3/19/1959	1	1	9/20/2011	10/21/2011	1	4/29/2013	52.6274	4	1	2	2	1	1	309	2	7/16/2013	1	0	0	2	3	2
557	1	12/20/1940	3	2	1/6/2011	1/20/2011	1	10/8/2012	70.1315	6	2	2	3	1	1			10/16/2012	1	0	0	2	3	2
558	1	1/11/1934	6	2	8/12/2011	8/26/2011	1	6/30/2012	77.674	6	2	1	2	1	1	190	1	5/23/2013	1	2	2	2	3	2
559	2	6/15/1955	1	2	11/3/2011	11/15/2011	1	7/10/2013	56.4575	5	1	2	2	1	1	209	1	8/13/2013	1	2	2	2	3	2
560	1	9/15/1945	1	2	6/18/2011	9/26/2013	1	4/18/2015	68.0767	6	1	2	2	1	1	280	1	6/26/2015	1	2	2	2	1	1
561	2	6/15/1950	1	2	4/23/2011	5/4/2011	1	1/26/2013	60.926	5	1	1	2	1	1	592	2	2/1/2013	1	0	0	2	3	2
562	1	4/1/1971	1	2	12/12/2011	12/20/2011	1	12/19/2012	40.7479	3	3	2	3	1	1	97	1	9/27/2013	1	0	0	2	1	1
563	1	2/9/1972	1	2	1/11/2011	3/22/2013	1	10/30/2014	41.1425	3	3	2	3	1	1	231	1	12/31/2014	1				3	2
564	1	2/11/1935	3	2	5/28/2011	6/15/2011	1	3/26/2013	76.3918	6	1	1	3	1	1	83	1	3/28/2013	1	0	0	2	3	2
565	1	7/18/1952	1	2	1/24/2011	3/9/2011	1	9/25/2012	58.6795	5	1	2	2	1	1	57	1	12/20/2012	1	0	0	2	1	1
566	1	9/25/1981	8	2	1/17/2011	1/30/2011	1	6/12/2011	29.3671	2	1	1	4	1	1	15	1	11/13/2012	1	0	0	2	1	1
567	1	8/10/1977	1	2	10/19/2011	11/4/2011	1	7/4/2013	34.2575	2	1	1	3	5	1	91	1	8/19/2013	1				3	2
568	1	2/26/1973	6	2	5/9/2011	5/13/2011	1	1/27/2013	38.2329	3	2	1	3	1	1	48	1	2/26/2013	1	2	2	2	3	2
569	1	3/21/1966	1	2	11/3/2011	11/10/2011	1	7/10/2013	45.6712	4	3	2	2	1	1	25	1	8/28/2013	1	1	2	1	2	1
570	1	6/8/1960	6	2	6/24/2011	8/5/2011	1	12/26/2012	51.1918	4	2	1	2	5	1	82	1	5/24/2013	1	0	0	2	3	2
571	1	8/15/1937	1	2	1/18/2011	1/19/2011	1	9/7/2012	73.4795	6	3	2	1	1	1	44	1	11/7/2012	1	2	2	2	3	2
572	1	2/20/1967	1	2	10/12/2011	10/24/2011	1	7/31/2013	44.7041	3	1	1	3	1	1	142	1	8/13/2013	1	2	1	1	3	2
573	1	2/8/1947	1	2	8/1/2011	8/26/2011	1	12/30/2012	64.589	5	2	1	2	1	1	20	1	6/16/2013	1	2	2	2	1	1
574	1	8/5/1946	1	2	3/3/2011	3/17/2011	1	12/5/2012	64.6575	5	1	1	2	1	1	70	1	1/8/2013	1	1	0	1	3	2
575	1	10/25/1972	1	2	2/14/2011	2/16/2011	1	10/4/2012	38.337	3	1	1	2	1	1	53	1	12/10/2012	1	0	0	2	3	2
576	2	7/14/1953	1	2	11/9/2011	12/1/2011	1	9/20/2013	58.4219	5	1	2	2	1	1	96	1	9/26/2013	1	2	2	2	3	2
577	1	8/20/1974	6	2	4/15/2011	10/21/2013	1	7/1/2015	39.1973	3	3	2	3	1	1	365	1	8/18/2015	1				3	2
578	2	3/4/1951	1	1	11/9/2011	11/16/2011	1	8/20/2013	60.7452	5	1	2	2	1	1	243	2	9/13/2013	1	0	0	2	3	2
579	1	10/5/1929	1	1	12/7/2011	12/15/2011	1	9/28/2013	82.2493	6	1	1	2	1	1	226	2	10/14/2013	1	1	2	1	3	2
580	2	11/6/1938	1	2	3/24/2011	3/24/2011	1	1/6/2013	72.4274	6	2	1	1	1	1	341	1	1/21/2013	1	0	0	2	3	2
581	1	10/15/1957	1	2	12/30/2010	1/18/2011	1	10/20/2012	53.2959	4	1	1	2	1	1	132	1	11/22/2012	1	2	2	2	1	1
582	1	8/22/1941	1	2	8/9/2011	8/23/2011	1	6/10/2013	70.0493	6	1	1	2	1	1			7/1/2013	1				3	2
583	1	11/14/1972	1	2	6/30/2011	7/12/2011	1	5/20/2013	38.6822	3	1	1	2	1	1	95	1	5/20/2013	1	1	2	1	1	1
584	1	3/1/1932	3	2	1/30/2011	2/14/2011	1	10/10/2012	79.011	6	2	1	2	1	1	73	1	12/25/2012	1	2	2	2	1	1
585	1	10/11/1981	1	2	8/22/2011	8/31/2011	1	7/10/2013	29.9068	2	1	2	2	1	1	9	1	7/12/2013	1	0	0	2	3	2
586	1	6/27/1939	1	2	5/15/2011	3/12/2013	1	12/4/2014	73.7589	6	2	2	2	1	1	217	1	1/26/2015	1	2	0	2	3	2
587	1	9/24/1939	1	2	12/15/2011	12/27/2011	1	9/27/2013	72.3068	6	3	1	1	1	1	51	1	11/12/2013	1	2	2	2	1	1
588	1	10/1/1971	6	1	6/29/2011	7/8/2011	1	5/16/2013	39.7945	3	1	1	2	5	1	486	2	5/25/2013	1	2	2	2	3	2
589	1	10/7/1958	1	2	10/28/2011	11/21/2011	1	7/9/2013	53.1589	4	3	1	3	1	1	32	1	10/8/2013	1	2	2	2	3	2
590	1	7/7/1938	3	2	7/13/2011	8/2/2011	1	3/20/2013	73.1205	6	1	2	3	1	2			6/19/2013	1	2	2	2	1	1
591	2	8/11/1988	10	2	4/14/2011	4/14/2011	1	2/9/2013	22.6877	1	3	2	3	1	1	16	1	3/1/2013	1	2	2	2	1	1
592	1	9/20/1970	10	2	11/7/2011	11/22/2011	1	2/20/2013	41.2	3	1	2	2	1	1	58	1	10/12/2013	1	0	0	2	3	2
593	1	6/20/1958	1	2	3/28/2011	4/8/2011	1	12/2/2012	52.8356	4	1	1	3	1	1	48	1	2/28/2013	1				3	2
594	1	6/1/1958	1	2	12/24/2010	12/31/2010	1	10/23/2012	52.6192	4	1	1	4	1	1	251	1	11/22/2012	1	2	2	2	3	2
595	1	7/28/1971	6	2	4/28/2011	5/12/2011	1	3/23/2013	39.8164	3	1	1	2	5	1	75	1	4/3/2013	1	2	1	1	1	1
596	1	12/2/1942	1	2	10/8/2011	10/25/2011	1	7/20/2013	68.9425	6	2	1	2	1	1	184	1	9/17/2013	1	2	2	2	3	2
597	2	6/7/1942	1	2	11/28/2011	10/29/2013	1	9/5/2015	71.4438	6	2	1	3	1	1	350	1	9/23/2015	1				3	2
598	1	1/7/1940	1	2	10/17/2011	11/1/2011	1	9/15/2013	71.8658	6	1	1	2	1	1	88	1	9/26/2013	1	0	0	2	3	2
599	2	8/1/1942	1	2	11/23/2011	12/5/2011	1	10/13/2013	69.3918	6	1	1	1	1	1	339	1	11/1/2013	1	2	2	2	3	2
600	1	2/14/1934	1	2	6/24/2011	7/12/2011	1	6/2/2013	77.4575	6	3	1	3	1	1	100	1	6/8/2013	1	0	0	2	1	1
601	1	7/1/1958	1	2	7/19/2011	8/29/2011	1	7/23/2013	53.1973	4	3	2	2	1	1	31	1	7/27/2013	1	2	2	2	3	2
602	1	2/3/1941	1	1	8/8/2011	8/16/2011	1	7/2/2013	70.5781	6	1	1	2	1	1	321	2	7/15/2013	1	0	0	2	3	2
603	1	3/18/1951	1	2	6/8/2011	10/13/2011	1	6/19/2013	60.6137	5	1	1	2	1	1	18	1	9/11/2013	1	0	0	2	3	2
604	1	10/12/1969	1	2	10/26/2011	10/31/2011	1	9/26/2013	42.0795	3	2	1	3	1	1	150	1	9/30/2013	1	2	2	2	3	2
605	1	7/15/1963	1	2	8/4/2011	8/8/2011	1	6/12/2013	48.0986	4	1	1	3	1	1			7/8/2013	1	2	2	2	1	1
606	2	10/3/1944	1	2	4/28/2011	5/12/2011	1	3/28/2013	66.6493	6	1	2	2	1	1	8	1	4/12/2013	1	0	0	2	3	2
607	2	5/26/1947	1	2	7/8/2011	10/8/2011	1	8/30/2013	64.4137	5	1	2	3	1	1	59	1	9/12/2013	1	2	1	1	3	2
608	1	6/21/1962	1	2	2/8/2011	2/12/2011	1	12/3/2012	48.6795	4	1	2	3	1	1	7	1	1/17/2013	1	0	0	2	1	1
609	1	11/23/1967	6	2	12/2/2011	12/2/2011	1	4/7/2013	44.0548	3	3	1	3	6	1	75	1	11/8/2013	1	0	0	2	1	1
610	1	4/7/1936	1	2	6/30/2011	7/22/2011	1	6/12/2013	75.3397	6	2	2	3	1	1	339	1	6/28/2013	1	2	0	2	3	2
611	1	7/21/1948	1	2	7/3/2011	7/19/2011	1	5/6/2013	63.0356	5	1	2	2	1	1	228	1	6/26/2013	1	2	2	2	3	2
612	1	5/20/1937	1	1	4/2/2011	4/13/2011	1	3/21/2013	73.9479	6	2	2	2	1	1	337	2	3/22/2013	1	2	2	2	3	2
613	1	8/8/1939	1	2	3/26/2011	4/19/2011	1	12/28/2012	71.7452	6	1	1	2	1	1			3/29/2013	1	2	2	2	3	2
614	1	4/9/1976	1	2	2/10/2011	2/24/2011	1	11/30/2012	34.9014	2	1	2	3	1	1	122	1	2/4/2013	1	2	2	2	3	2
615	1	12/8/1966	1	2	10/15/2011	10/27/2011	1	8/29/2013	44.9151	3	1	2	3	1	1	27	1	10/7/2013	1	2	2	2	3	2
616	1	12/25/1975	6	2	3/1/2011	3/17/2011	1	2/21/2012	35.2493	3	3	1	3	5	1	53	1	2/26/2013	1	0	1	1	1	1
617	1	4/6/1937	1	2	8/31/2011	9/9/2011	1	8/20/2013	74.4767	6	1	1	1	1	1	156	1	8/22/2013	1				3	2
618	1	9/13/1942	1	2	6/14/2011	7/15/2011	1	6/19/2013	68.8822	6	2	2	2	1	1	100	1	6/28/2013	1	2	2	2	3	2
619	1	3/16/1951	1	2	10/18/2010	3/31/2011	1	2/20/2013	60.0822	5	1	2	2	1	2			3/14/2013	1	2	2	2	1	1
620	1	6/13/1935	1	1	12/4/2011	12/27/2011	1	11/5/2012	76.5918	6	4	1	2	1	1	54	1	12/11/2013	1	0	0	2	1	1
621	1	10/20/1932	1	2	5/23/2011	6/16/2011	1	2/20/2013	78.7068	6	1	1	4	1	1	146	1	5/31/2013	1	1	2	1	3	2
622	2	8/7/1958	1	2	1/4/2011	1/12/2011	1	12/15/2012	52.4685	4	2	1	2	1	1	97	1	12/28/2012	1	0	0	2	3	2
623	1	6/28/1978	1	2	2/25/2011	3/22/2011	1	2/27/2013	32.7534	2	1	1	3	1	1	19	1	3/12/2013	1	2	2	2	3	2
624	2	4/21/1942	1	2	3/8/2011	3/16/2011	1	8/25/2012	68.9479	6	2	1	1	1	1			3/6/2013	1	0	0	2	3	2
625	1	10/15/1942	1	2	10/14/2011	11/16/2013	1	10/15/2015	71.137	6	1	1	2	1	1	316	1	11/9/2015	1	0	0	2	3	2
626	1	6/10/1949	1	2	11/13/2011	11/30/2011	1	8/29/2013	62.5151	5	1	1	2	1	1	71	1	11/26/2013	1	1	2	1	3	2
627	1	12/25/1955	1	2	5/1/2011	6/14/2011	1	5/26/2013	55.5068	5	2	1	2	1	1	65	1	6/10/2013	1	2	2	2	3	2
628	1	5/18/1937	6	1	6/20/2011	6/20/2011	1	3/25/2013	74.1397	6	1	1	2	1	1	208	2	6/19/2013	1	0	2	2	3	2
629	1	9/7/1949	1	2	3/31/2011	4/6/2011	1	2/27/2013	61.6192	5	2	1	2	1	1	50	1	4/7/2013	1	1	0	1	3	2
630	1	10/23/1947	1	2	4/3/2011	6/8/2011	1	4/30/2013	63.6685	5	1	1	2	1	1	82	1	6/13/2013	1	0	2	2	3	2
631	2	12/10/1973	1	2	5/11/2011	5/17/2011	1	2/25/2013	37.4575	3	1	2	2	1	1	107	1	5/23/2013	1	2	0	2	3	2
632	2	12/1/1949	1	2	10/25/2011	11/7/2011	1	11/28/2012	61.9753	5	1	1	2	1	1	193	1	11/14/2013	1	1	2	1	3	2
633	1	11/27/1981	1	2	2/19/2011	4/11/2011	1	3/22/2013	29.389	2	2	1	3	1	1	132	1	4/18/2013	1	2	0	2	3	2
634	1	6/2/1973	1	2	2/9/2011	2/22/2011	1	12/30/2012	37.7507	3	3	2	3	1	1	8	1	3/1/2013	1	2	2	2	1	1
635	1	1/13/1957	1	2	11/22/2011	12/9/2011	1	8/8/2012	54.9397	4	1	2	3	1	1	43	1	12/17/2013	1	2	2	2	3	2
636	1	7/15/1964	1	2	10/16/2011	11/2/2011	1	10/17/2013	47.3315	4	2	1	3	1	1	51	1	11/12/2013	1	1	1	1	3	2
637	2	7/30/1988	11	2	7/12/2011	10/12/2011	1	10/20/2013	23.2164	1	3	1	5	1	1	64	1	10/25/2013	1	0	0	2	1	1
638	1	3/3/1958	1	1	8/2/2011	8/30/2011	1	6/20/2013	53.5288	4	1	1	2	1	1	239	2	9/13/2013	1	1	2	1	3	2
639	1	9/21/1966	13	1	10/26/2011	11/8/2011	1	9/9/2013	45.1616	4	1	2	3	1	1	446	2	11/28/2013	1	2	1	1	3	2
640	1	10/9/1948	1	2	7/11/2011	8/23/2011	1	8/17/2013	62.9123	5	1	1	2	1	1	160	1	9/13/2013	1	2	1	1	3	2
641	1	12/5/1949	1	2	9/6/2011	10/19/2011	1	9/10/2013	61.9123	5	1	1	2	1	1	179	1	11/11/2013	1	0	0	2	3	2
642	1	8/10/1933	3	2	11/25/2011	11/25/2011	1	6/18/2012	78.3452	6	1	1	2	1	1	171	1	12/19/2013	1	2	2	2	3	2
643	1	10/6/1948	1	2	3/2/2011	5/3/2011	1	11/28/2012	62.6137	5	1	1	2	1	1	69	1	5/28/2013	1	0	0	2	3	2
644	2	11/17/1953	1	2	8/12/2011	9/16/2011	1	10/8/2013	57.8685	5	1	2	1	1	1	167	1	10/12/2013	1	2	2	2	3	2
645	2	10/23/1945	1	2	8/20/2011	10/27/2011	1	11/8/2013	66.0548	6	2	2	2	1	1	8	1	11/25/2013	1	2	2	2	3	2
646	2	11/1/1936	1	2	2/17/2011	2/23/2011	1	12/27/2012	74.3616	6	1	2	2	7	1	21	1	3/25/2013	1	0	0	2	3	2
647	1	9/6/1947	3	2	6/3/2011	7/1/2011	1	6/14/2013	63.8603	5	1	1	4	1	1	95	1	8/1/2013	1	2	2	2	3	2
648	2	2/28/1987	1	2	4/25/2011	11/25/2013	1	12/26/2015	26.7589	2	1	1	3	1	1			12/28/2015	1				3	2
649	2	10/13/1987	1	2	6/11/2011	7/4/2011	1	5/16/2013	23.7397	1	1	1	3	1	1	104	1	8/5/2013	1	0	2	2	3	2
650	1	10/12/1943	1	1	2/5/2011	2/24/2011	1	3/12/2013	67.4164	6	2	2	2	1	1	274	2	4/1/2013	1	2	2	2	3	2
651	1	10/2/1946	1	1	1/29/2011	2/24/2011	1	3/26/2013	64.4411	5	2	2	2	1	1	276	2	4/2/2013	1	2	2	2	3	2
652	2	8/2/1956	1	2	8/8/2011	6/26/2013	1	7/10/2015	56.937	5	1	1	1	1	1	290	1	8/3/2015	1	2	2	2	3	2
653	1	9/7/1942	3	2	2/9/2011	2/14/2011	1	12/27/2012	68.4849	6	1	1	2	1	1	11	1	3/24/2013	1	0	0	2	3	2
654	1	9/12/1981	8	2	3/1/2011	3/8/2011	1	3/24/2013	29.5041	2	3	1	3	1	1	97	1	4/16/2013	1	0	0	2	1	1
655	1	7/14/1938	6	2	1/22/2011	1/29/2011	1	3/7/2013	72.5945	6	1	1	2	1	1	168	1	3/9/2013	1	2	2	2	3	2
656	1	4/5/1986	1	2	1/2/2011	1/19/2011	1	2/9/2013	24.8082	1	3	1	3	1	1	6	1	2/27/2013	1	2	2	2	3	2
657	1	4/23/1939	1	2	3/2/2011	4/19/2011	1	5/29/2012	72.0384	6	1	1	2	1	1	48	1	5/30/2013	1	0	0	2	1	1
658	1	4/10/1942	1	2	11/13/2011	11/24/2011	1	1/2/2014	69.6712	6	1	1	2	1	1	99	1	1/8/2014	1	0	0	2	3	2
659	1	7/18/1948	1	1	10/19/2011	11/8/2011	1	10/14/2013	63.3507	5	1	1	2	1	1	549	2	12/24/2013	1	2	2	2	3	2
660	2	3/9/1967	1	2	9/27/2011	11/14/2011	1	11/16/2013	44.7151	3	1	1	1	1	1	156	1	12/31/2013	1	2	2	2	3	2
661	1	2/26/1932	1	2	7/26/2011	10/20/2011	1	11/7/2013	79.7014	6	1	1	2	1	1	61	1	12/10/2013	1	0	0	2	1	1
662	1	7/28/1953	1	2	6/2/2011	7/22/2011	1	7/31/2013	58.0219	5	1	2	2	1	1	372	1	9/11/2013	1	2	2	2	3	2
663	1	7/27/1928	1	2	3/6/2011	3/22/2011	1	2/15/2012	82.7068	6	1	1	2	7	1	159	1	5/13/2013	1	2	2	2	1	1
664	1	2/12/1952	1	1	6/29/2011	7/13/2011	1	10/28/2012	59.4548	5	2	2	2	1	1	223	2	9/4/2013	1	0	0	2	3	2
665	2	11/23/1942	1	2	9/14/2011	9/30/2011	1	11/10/2013	68.8986	6	1	1	2	1	1	139	1	11/22/2013	1	2	2	2	3	2
666	1	6/7/1955	8	2	1/19/2011	1/13/2011	1	12/30/2012	55.6411	5	1	1	2	1	1	14	1	3/7/2013	1	0	0	2	3	2
667	2	12/6/1983	1	2	5/30/2011	6/14/2011	1	2/26/2013	27.5397	2	1	1	2	1	1	27	1	8/8/2013	1	0	0	2	1	1
668	1	10/20/1938	1	1	6/26/2011	7/1/2011	1	8/6/2013	72.7452	6	1	13	2	1	1	407	2	8/26/2013	1				3	2
669	1	11/21/1980	6	2	5/9/2011	5/12/2011	1	7/1/2013	30.4904	2	3	2	2	1	1	19	1	7/9/2013	1	0	0	2	3	2
670	2	4/23/1943	1	2	3/31/2011	4/8/2011	1	6/3/2013	68.0055	6	2	1	1	1	1	331	1	6/5/2013	1	1	2	1	3	2
671	1	2/16/1945	1	2	6/29/2011	7/12/2011	1	8/30/2013	66.4438	6	1	2	2	1	1	135	1	9/9/2013	1	2	2	2	3	2
672	1	2/24/1968	1	2	7/1/2011	8/22/2011	1	10/16/2013	43.5205	3	1	2	2	1	1			10/21/2013	1	2	2	2	3	2
673	1	6/18/1968	1	2	4/15/2011	5/18/2011	1	7/4/2013	42.9425	3	3	2	3	1	1	39	1	7/17/2013	1	1	2	1	3	2
674	1	10/19/1945	1	1	6/10/2011	6/27/2011	1	7/20/2013	65.7315	6	1	1	2	1	1	230	2	8/28/2013	1	0	0	2	2	1
675	1	5/11/1959	12	1	9/8/2011	9/8/2011	1	10/4/2013	52.3644	4	2	1	4	1	1	254	2	11/10/2013	1	0	0	2	3	2
676	1	2/15/1939	1	2	7/11/2011	8/4/2011	1	9/16/2013	72.5151	6	1	1	2	1	1			10/9/2013	1	2	2	2	3	2
677	1	2/25/1943	1	1	9/11/2011	10/12/2011	1	11/30/2013	68.674	6	1	2	3	1	1	372	2	12/19/2013	1	2	0	2	1	1
678	2	10/15/1936	6	2	10/25/2011	11/8/2011	1	12/19/2013	75.1151	6	1	1	2	1	1	53	1	1/17/2014	1	0	0	2	3	2
679	1	2/19/1944	1	2	7/10/2011	8/9/2011	1	3/7/2013	67.5151	6	1	1	2	1	1	21	1	10/18/2013	1	2	2	2	3	2
680	2	6/8/1948	1	2	8/16/2011	11/7/2011	1	12/18/2013	63.4575	5	1	1	2	1	1	53	1	1/17/2014	1	0	0	2	3	2
681	1	12/6/1950	1	1	12/1/2011	12/1/2011	1	2/12/2014	61.0274	5	1	2	3	1	1	495	2	2/13/2014	1	2	2	2	3	2
682	1	9/20/1968	1	2	3/14/2011	3/29/2011	1	4/20/2013	42.5479	3	3	1	2	1	1			6/13/2013	1				3	2
683	1	8/11/1948	6	2	2/6/2011	4/8/2011	1	6/19/2013	62.6986	5	2	1	2	1	1			6/25/2013	1	2	2	2	1	1
684	1	2/18/1975	1	2	8/4/2011	9/28/2011	1	12/5/2013	36.6329	3	1	1	3	1	1	292	1	12/16/2013	1	1	2	1	3	2
685	1	5/12/1952	1	2	3/7/2011	3/17/2011	1	6/2/2013	58.8849	5	1	1	3	1	1	130	1	6/4/2013	1	0	0	2	3	2
686	1	11/24/1944	1	2	9/29/2011	10/9/2011	1	11/9/2013	66.9178	6	2	2	2	1	1			12/30/2013	1				2	1
687	1	3/24/1944	6	2	2/15/2011	3/7/2011	1	5/10/2013	66.9973	6	1	1	2	1	1	119	1	5/29/2013	1	0	1	1	3	2
688	1	4/12/1957	1	2	11/8/2011	11/18/2011	1	1/25/2014	54.6384	4	1	1	3	1	1	223	1	2/10/2014	1	2	0	2	3	2
689	1	5/20/1950	1	2	9/21/2011	9/23/2011	1	3/21/2013	61.3863	5	2	1	2	1	1	162	1	12/18/2013	1	0	0	2	1	1
690	1	9/14/1943	6	1	2/28/2011	3/3/2011	1	4/14/2013	67.5123	6	1	2	2	1	1	364	2	5/30/2013	1	2	2	2	3	2
691	1	9/24/1946	1	2	3/10/2011	9/29/2011	1	9/4/2013	65.0575	6	2	1	2	1	1	244	1	12/26/2013	1	2	0	2	3	2
692	1	11/4/1966	1	2	3/21/2011	3/28/2011	1	6/20/2013	44.4247	3	1	1	2	1	1	260	1	6/24/2013	1	1	2	1	3	2
693	1	4/11/1970	6	2	12/20/2011	12/23/2011	1	12/25/2013	41.7288	3	1	1	2	1	1	13	1	3/22/2014	1	2	2	2	2	1
694	1	1/24/1951	1	2	7/27/2011	5/30/2012	1	8/13/2014	61.389	5	1	2	4	1	1			8/29/2014	1				3	2
695	1	8/19/1951	3	2	7/2/2010	8/14/2013	1	9/23/2015	62.0301	5	1	1	4	1	1	877	2	11/18/2015	1				3	2
696	1	2/15/1968	8	2	1/19/2011	1/31/2011	1	3/30/2013	42.989	3	1	1	2	1	1	15	1	5/7/2013	1	2	2	2	3	2
697	1	6/7/1967	1	2	3/1/2011	4/20/2011	1	5/10/2013	43.8986	3	1	2	2	1	1	92	1	7/26/2013	1	0	0	2	3	2
698	1	12/10/1937	3	2	5/11/2011	6/8/2011	1	8/10/2013	73.5425	6	2	1	3	1	1	165	1	9/16/2013	1	2	2	2	3	2
699	1	9/16/1964	1	2	5/27/2011	6/3/2011	1	8/30/2013	46.7425	4	3	3	2	1	1	258	1	9/11/2013	1	1	2	1	2	1
700	2	7/5/1955	1	1	8/17/2011	9/1/2011	1	12/2/2013	56.1973	5	1	1	3	1	1	598	2	12/11/2013	1	0	0	2	3	2
701	2	6/6/1961	1	2	6/1/2011	6/14/2011	1	9/20/2013	50.0548	4	1	1	2	7	1	61	1	9/25/2013	1	2	2	2	1	1
702	1	6/10/1981	1	2	5/3/2011	5/20/2011	1	8/29/2013	29.9616	2	1	1	2	1	1	1	1	9/2/2013	1	0	0	2	3	2
703	1	11/4/1983	1	1	3/9/2011	3/16/2011	1	6/10/2013	27.3808	2	1	2	3	1	1	468	2	6/30/2013	1	2	2	2	3	2
704	1	3/5/1931	1	2	5/25/2011	5/31/2011	1	7/30/2013	80.2932	6	2	1	2	1	1	360	1	9/16/2013	1	2	2	2	3	2
705	1	7/20/1942	1	1	4/8/2011	6/21/2011	1	10/3/2013	68.9671	6	2	1	2	1	1			10/8/2013	1	2	2	2	3	2
706	1	1/11/1968	1	1	2/18/2011	2/24/2011	1	4/15/2013	43.1507	3	3	1	3	1	2			6/13/2013	1	2	2	2	3	2
707	1	6/8/1934	1	2	8/18/2011	8/24/2011	1	9/5/2013	77.263	6	1	1	3	1	1	184	1	12/11/2013	1	0	0	2	3	2
708	1	12/15/1965	1	2	3/14/2011	4/11/2011	1	7/2/2013	45.3507	4	3	1	2	1	1	12	1	7/29/2013	1	2	2	2	3	2
709	1	8/8/1941	1	2	8/11/2011	5/11/2012	1	7/8/2014	70.8055	6	1	1	2	1	1	42	1	9/2/2014	1	2	2	2	3	2
710	1	4/15/1930	3	2	3/22/2011	4/18/2011	1	7/2/2013	81.063	6	1	2	4	1	1	101	1	8/12/2013	1	2	2	2	3	2
711	1	10/1/1958	1	2	10/25/2011	11/8/2011	1	3/4/2014	53.1397	4	1	2	2	1	1	60	1	3/10/2014	1	1	2	1	3	2
712	1	6/6/1959	1	2	3/30/2011	5/1/2011	1	9/1/2013	51.937	4	1	2	4	1	1	216	1	9/2/2013	1	2	2	2	3	2
713	2	6/1/1936	1	2	1/15/2011	1/30/2011	1	6/4/2013	74.7151	6	2	1	2	1	1	312	1	6/6/2013	1	2	2	2	3	2
714	2	5/5/1946	1	2	11/28/2011	12/7/2011	1	4/8/2014	65.6356	6	1	2	1	1	1	21	1	4/15/2014	1	2	2	2	3	2
715	1	7/9/1950	1	2	4/26/2011	5/20/2011	1	8/6/2013	60.9041	5	1	2	3	1	1	53	1	9/29/2013	1	2	2	2	3	2
716	1	8/22/1959	1	2	10/18/2011	12/4/2011	1	4/7/2014	52.3205	4	1	1	3	1	1	39	1	4/16/2014	1	0	0	2	3	2
717	1	2/3/1935	1	2	10/10/2011	12/9/2011	1	2/21/2014	76.8986	6	1	1	2	1	1	99	1	4/22/2014	1	0	0	2	3	2
718	2	12/10/1955	12	2	6/1/2011	8/15/2011	1	12/31/2012	55.7178	5	1	2	3	1	1	36	1	12/27/2013	1	2	2	2	1	1
719	1	1/2/1974	1	2	4/6/2011	4/21/2011	1	6/15/2013	37.3233	3	1	2	3	1	1			9/2/2013	1	1	0	1	3	2
720	2	8/7/1946	1	1	8/24/2011	9/5/2011	1	3/19/2013	65.1233	6	1	2	2	1	1	270	2	1/21/2014	1	2	2	2	3	2
721	1	7/20/1987	1	2	7/27/2011	8/8/2011	1	12/23/2013	24.0685	1	3	1	4	1	1			12/24/2013	1	2	2	2	3	2
722	2	7/7/1957	6	2	6/7/2011	8/2/2011	1	12/18/2013	54.1068	4	2	1	2	1	1	191	1	12/18/2013	1	1	2	1	3	2
723	2	1/11/1941	1	1	5/23/2011	6/1/2011	1	10/16/2013	70.4329	6	2	1	1	1	1	337	2	10/18/2013	1	2	2	2	3	2
724	1	10/4/1947	1	2	12/30/2010	1/11/2011	1	7/30/2012	63.3151	5	1	1	2	1	1	11	1	5/30/2013	1	0	0	2	1	1
725	1	11/22/1942	1	2	6/15/2011	7/4/2011	1	7/15/2013	68.6603	6	1	1	1	1	1	87	1	11/20/2013	1	0	0	2	3	2
726	1	4/13/1964	1	2	12/29/2010	1/8/2011	1	12/1/2011	46.7699	4	1	1	4	1	1	5	1	5/30/2013	1	1	0	1	3	2
727	2	12/8/1955	1	2	10/26/2011	11/3/2011	1	11/11/2013	55.9425	5	1	1	3	1	1	145	1	3/26/2014	1	2	0	2	3	2
728	1	4/4/1962	1	2	6/22/2011	6/29/2011	1	6/30/2013	49.2685	4	2	1	2	1	1	362	1	11/19/2013	1	0	0	2	1	1
729	1	11/16/1933	1	2	4/7/2011	4/18/2011	1	3/10/2013	77.4712	6	2	1	3	1	1	58	1	9/10/2013	1	2	2	2	3	2
730	1	7/12/1966	1	2	3/4/2011	3/10/2011	1	7/29/2013	44.6904	3	2	2	2	1	1	192	1	8/5/2013	1	2	2	2	3	2
731	1	4/13/1936	1	2	2/28/2011	3/29/2011	1	5/22/2013	75.0082	6	2	2	2	1	1	196	1	8/26/2013	1	0	0	2	1	1
732	1	12/27/1980	6	2	7/7/2011	7/26/2011	1	12/1/2013	30.5973	2	3	2	3	5	1	33	1	12/27/2013	1	1	1	1	3	2
733	1	12/20/1944	1	2	8/28/2011	9/6/2011	1	12/11/2013	66.7562	6	1	13	1	1	1	131	1	2/8/2014	1				3	2
734	1	3/20/1966	1	2	12/3/2011	12/23/2011	1	4/7/2014	45.7918	4	2	1	2	1	1	115	1	5/29/2014	1	0	0	2	3	2
735	1	5/24/1950	3	2	7/20/2011	9/7/2011	1	2/12/2014	61.3315	5	2	1	2	1	1	56	1	2/12/2014	1	1	2	1	3	2
736	1	5/8/1949	6	1	8/1/2011	10/13/2011	1	3/14/2014	62.474	5	2	1	2	1	1	685	2	3/21/2014	1	2	2	2	1	1
737	2	10/20/1948	1	2	12/6/2011	12/20/2011	1	4/20/2014	63.2082	5	2	2	1	1	1	136	1	5/30/2014	1	1	2	1	3	2
738	1	6/28/1971	10	2	4/11/2011	4/13/2011	1	8/23/2013	39.8192	3	1	1	2	1	1	7	1	9/24/2013	1	1	0	1	3	2
739	1	11/20/1980	8	2	1/7/2011	2/10/2011	1	6/25/2013	30.2438	2	1	2	2	1	1	40	1	7/24/2013	1				2	1
740	1	6/17/1939	1	2	5/19/2011	5/26/2011	1	8/4/2013	71.989	6	1	2	2	1	1	11	1	11/7/2013	1	2	1	1	3	2
741	1	12/8/1938	1	2	8/29/2011	8/29/2011	1	12/15/2013	72.7726	6	1	1	2	1	1	154	1	2/11/2014	1				3	2
742	1	6/1/1932	3	2	3/17/2011	3/22/2011	1	7/10/2013	78.8575	6	1	2	3	1	1	199	1	9/4/2013	1	2	2	2	3	2
743	1	10/9/1931	6	2	8/2/2011	9/8/2011	1	12/25/2013	79.9699	6	2	1	2	1	1	29	1	2/24/2014	1	0	0	2	3	2
744	1	7/1/1941	1	2	3/20/2011	4/6/2011	1	8/10/2013	69.811	6	1	1	3	1	1	95	1	9/25/2013	1	0	0	2	1	1
745	2	9/15/1967	1	2	7/4/2011	7/11/2011	1	12/31/2013	43.8493	3	1	13	2	1	1	141	1	12/31/2013	1				3	2
746	1	5/8/1946	1	2	5/30/2011	6/9/2011	1	11/26/2013	65.1315	6	1	2	2	1	1	115	1	11/29/2013	1	0	0	2	3	2
747	1	2/28/1974	1	2	11/20/2010	5/27/2011	1	10/28/2012	37.2658	3	3	2	2	1	2			11/18/2013	1	2	2	2	3	2
748	2	12/15/1939	1	1	6/28/2011	6/30/2011	1	12/18/2013	71.589	6	2	2	1	1	1	256	2	12/24/2013	1	2	0	2	3	2
749	1	4/30/1942	1	1	1/1/2011	7/21/2011	1	2/20/2013	69.2712	6	1	1	1	1	1	328	2	1/16/2014	1	2	2	2	3	2
750	1	10/21/1963	8	2	12/24/2010	1/7/2011	1	5/26/2013	47.2466	4	1	1	3	1	1	21	1	7/6/2013	1	2	2	2	3	2
751	2	10/27/1952	12	1	12/21/2011	12/27/2011	1	6/26/2014	59.2055	5	2	1	4	1	1	567	2	6/27/2014	1	0	0	2	3	2
752	1	8/12/1941	1	1	1/1/2011	5/26/2011	1	11/5/2013	69.8329	6	1	2	1	1	1	305	2	11/25/2013	1	2	2	2	3	2
753	1	4/8/1979	1	2	9/1/2011	9/22/2011	1	5/6/2013	32.4795	2	1	2	3	1	1	134	1	3/25/2014	1	2	2	2	3	2
754	1	5/15/1938	1	2	3/25/2011	4/12/2011	1	9/30/2013	72.9589	6	1	1	2	1	1	249	1	10/14/2013	1	0	0	2	3	2
755	1	6/21/1941	1	2	9/5/2011	6/17/2013	1	12/10/2015	72.0384	6	1	1	2	1	1	333	1	12/22/2015	1				3	2
756	1	11/15/1979	1	2	3/29/2011	4/12/2011	1	9/27/2013	31.4274	2	3	2	2	1	1	621	2	10/21/2013	1				3	2
757	1	12/20/1966	1	2	3/9/2011	3/15/2011	1	5/30/2013	44.263	3	1	2	3	1	1	8	1	9/23/2013	1	0	0	2	3	2
758	2	11/1/1954	1	2	10/12/2011	10/24/2011	1	2/19/2014	57.0164	5	1	1	2	1	1	206	1	5/5/2014	1	0	0	2	3	2
759	1	10/15/1964	1	2	5/10/2011	6/14/2011	1	10/19/2013	46.6932	4	1	1	3	1	1	104	1	12/24/2013	1	2	2	2	3	2
760	2	12/5/1937	1	2	11/2/2011	11/24/2011	1	6/3/2014	74.0192	6	2	1	1	1	1	244	1	6/6/2014	1				3	2
761	1	10/5/1954	1	2	4/20/2011	6/12/2011	1	1/14/2013	56.7233	5	2	1	2	1	1	16	1	12/23/2013	1	0	0	2	1	1
762	2	12/13/1948	6	2	6/28/2011	6/28/2011	1	1/8/2014	62.5808	5	1	1	2	1	1	45	1	1/9/2014	1	2	2	2	1	1
763	1	7/8/1935	1	2	4/1/2011	5/18/2011	1	11/20/2012	75.9123	6	1	1	2	1	1	21	1	11/29/2013	1	0	0	2	3	2
764	1	8/10/1965	4	1	9/27/2011	10/14/2011	1	2/6/2014	46.2082	4	1	1	2	5	1	298	2	5/1/2014	1				3	2
765	1	2/8/1963	1	2	9/23/2011	10/10/2011	1	4/21/2014	48.7014	4	1	1	3	1	1	219	1	4/28/2014	1	0	0	2	3	2
766	1	9/5/1987	1	2	8/10/2011	8/15/2011	1	12/31/2013	23.9589	1	3	1	4	1	1	6	1	3/3/2014	1	0	0	2	3	2
767	1	8/5/1971	1	2	6/5/2011	6/14/2011	1	10/20/2013	39.8849	3	3	1	2	5	1	59	1	12/31/2013	1	2	1	1	3	2
768	1	12/9/1936	1	2	8/10/2011	8/10/2011	1	2/27/2013	74.7178	6	1	1	1	1	1	179	1	2/27/2014	1	0	0	2	1	1
769	1	8/29/1971	1	2	5/11/2011	5/19/2011	1	10/31/2013	39.7479	3	3	2	2	1	1	85	1	12/11/2013	1	2	2	2	3	2
770	1	12/10/1952	8	2	1/30/2011	3/30/2011	1	10/20/2013	58.3397	5	1	1	2	1	1	113	1	10/23/2013	1	2	2	2	3	2
771	1	12/20/1943	3	2	4/23/2011	5/4/2011	1	1/11/2013	67.4164	6	1	1	3	1	1	142	1	11/28/2013	1	0	0	2	1	1
772	1	2/11/1947	1	2	9/8/2011	9/28/2011	1	4/2/2014	64.6712	5	2	2	2	1	1	454	1	4/30/2014	1	2	2	2	3	2
773	1	3/2/1944	1	2	6/14/2011	6/14/2011	1	10/31/2013	67.3288	6	1	1	2	1	1	171	1	1/16/2014	1	2	2	2	3	2
774	1	4/14/1944	1	2	10/15/2011	10/31/2011	1	4/25/2014	67.5918	6	1	1	2	1	1	288	1	6/5/2014	1	0	0	2	3	2
775	1	10/1/1928	3	2	4/12/2011	4/25/2011	1	9/25/2012	82.6192	6	1	1	3	1	1	75	1	11/29/2013	1	0	2	2	3	2
776	2	10/25/1944	1	2	6/27/2011	7/15/2011	1	1/29/2014	66.7644	6	1	1	2	1	1	182	1	2/19/2014	1	0	0	2	1	1
777	1	5/12/1952	3	1	1/1/2011	11/28/2011	1	6/30/2014	59.5863	5	1	1	4	1	1	181	1	7/8/2014	1	2	2	2	1	1
778	1	2/2/1933	1	2	3/20/2011	4/6/2011	1	9/16/2013	78.2247	6	2	1	3	1	1	526	2	11/14/2013	1	2	2	2	3	2
779	2	8/11/1947	1	2	3/1/2011	3/21/2011	1	3/10/2013	63.6521	5	1	2	2	1	1	143	1	11/1/2013	1	2	2	2	1	1
780	2	10/28/1990	1	1	5/16/2011	5/18/2011	1	11/19/2013	20.5671	1	3	1	3	1	1	208	2	12/31/2013	1	2	2	2	3	2
781	1	6/16/1941	3	2	5/24/2011	5/30/2011	1	1/12/2014	70	6	2	2	3	1	1	71	1	1/13/2014	1	2	2	2	3	2
782	1	10/21/1942	1	2	4/10/2011	5/16/2011	1	12/29/2013	68.6137	6	1	1	2	1	1	191	1	12/30/2013	1	0	0	2	3	2
783	1	7/10/1953	1	2	3/15/2011	3/29/2011	1	5/8/2013	57.7562	5	2	1	2	1	1	7	1	11/12/2013	1	0	0	2	3	2
784	1	4/27/1935	1	1	10/16/2011	10/25/2011	1	5/13/2014	76.5479	6	2	1	2	1	1	329	2	6/12/2014	1	2	2	2	3	2
785	1	7/9/1944	1	2	10/24/2011	11/7/2011	1	5/21/2014	67.3753	6	1	1	2	1	1	59	1	6/25/2014	1	0	0	2	3	2
786	1	7/6/1957	1	2	9/6/2011	9/19/2011	1	1/1/2014	54.2411	4	1	2	2	1	1	192	1	5/7/2014	1	1	2	1	3	2
787	1	3/13/1944	1	2	11/3/2010	1/7/2011	1	8/18/2013	66.8658	6	1	1	2	1	1	294	1	8/25/2013	1	1	2	1	1	1
788	2	5/7/1948	1	2	7/12/2011	7/12/2011	1	2/10/2014	63.2219	5	2	2	2	1	1	63	1	2/28/2014	1	0	0	2	1	1
789	1	6/18/1942	1	2	9/28/2011	10/13/2011	1	5/29/2014	69.3671	6	1	1	2	1	1	16	1	6/3/2014	1	0	0	2	3	2
790	1	7/8/1932	1	2	7/15/2011	8/4/2011	1	11/25/2013	79.126	6	1	1	2	1	1	123	1	3/26/2014	1	0	0	2	3	2
791	1	2/14/1980	8	2	8/1/2011	8/22/2011	1	7/31/2013	31.5397	2	3	1	2	6	1	3	1	4/16/2014	1	1	2	1	3	2
792	1	8/21/1941	1	2	12/12/2011	12/26/2011	1	8/20/2014	70.3945	6	1	1	2	1	1	244	1	8/21/2014	1	0	0	2	3	2
793	1	4/28/1942	1	2	10/2/2011	10/17/2011	1	5/29/2014	69.5178	6	1	2	2	1	1	187	1	6/13/2014	1	2	2	2	3	2
794	1	9/10/1977	1	2	8/9/2011	5/3/2013	1	12/10/2015	35.6685	3	1	2	2	1	1			12/31/2015	1				3	2
795	2	6/18/1944	1	2	7/3/2011	8/1/2011	1	3/17/2014	67.1644	6	2	1	1	1	1	31	1	3/31/2014	1	1	2	1	3	2
796	1	9/15/1963	1	2	12/21/2010	2/9/2011	1	7/24/2013	47.4356	4	1	1	4	1	1	141	1	10/10/2013	1	1	2	1	3	2
797	1	5/6/1932	1	1	6/18/2011	7/5/2011	1	10/22/2013	79.2164	6	1	1	2	1	1	223	2	3/7/2014	1	2	2	2	3	2
798	1	4/17/1945	1	2	3/15/2011	4/20/2011	1	9/29/2013	66.0521	6	1	1	2	1	1	57	1	12/24/2013	1	2	2	2	3	2
799	2	10/30/1946	1	1	11/18/2011	11/28/2011	1	8/2/2014	65.1233	6	1	2	2	1	1	619	2	8/5/2014	1	2	2	2	3	2
800	1	9/26/1952	1	1	6/14/2011	6/22/2011	1	1/15/2014	58.7753	5	1	2	3	1	1	310	2	2/28/2014	1	2	2	2	1	1
801	2	2/11/1950	1	2	8/2/2011	8/12/2011	1	4/20/2014	61.5397	5	1	2	1	1	1			4/21/2014	1	2	2	2	1	1
802	1	4/10/1948	1	2	5/24/2011	6/3/2011	1	11/28/2013	63.189	5	2	1	2	1	1	121	1	2/10/2014	1	0	2	2	3	2
803	1	8/21/1953	1	2	3/25/2011	4/8/2011	1	7/10/2012	57.6685	5	1	1	2	1	1	60	1	12/17/2013	1	0	0	2	3	2
804	1	2/15/1936	1	2	12/31/2010	1/17/2011	1	9/23/2013	74.9726	6	1	1	2	1	1	148	1	9/27/2013	1				3	2
805	2	11/12/1956	1	1	10/31/2011	11/3/2011	1	5/28/2014	55.011	5	1	1	2	1	1	297	2	7/15/2014	1	2	2	2	3	2
806	1	10/12/1934	1	2	11/17/2011	11/30/2011	1	8/9/2014	77.1863	6	2	1	2	1	1	414	1	8/15/2014	1	0	0	2	3	2
807	1	7/3/1965	8	2	8/1/2011	9/5/2011	1	1/6/2014	46.2055	4	3	3	3	1	1	15	1	5/21/2014	1	2	2	2	3	2
808	1	5/1/1941	1	2	2/9/2011	3/2/2011	1	11/13/2013	69.8822	6	1	1	2	1	1			11/18/2013	1	2	2	2	3	2
809	2	5/9/1944	1	2	6/15/2011	6/28/2011	1	2/10/2014	67.1808	6	1	1	1	1	1	75	1	3/17/2014	1	0	0	2	3	2
810	1	4/5/1937	3	2	3/28/2011	4/6/2011	1	10/26/2013	74.0521	6	1	1	4	1	1	215	1	12/25/2013	1	2	2	2	1	1
811	1	5/1/1952	1	2	1/21/2011	1/31/2013	1	8/2/2015	60.7945	5	1	1	2	1	1	322	1	10/26/2015	1				3	2
812	1	10/6/1973	1	2	11/8/2011	11/24/2011	1	5/5/2014	38.1589	3	2	2	3	1	1	390	1	8/20/2014	1				3	2
813	1	6/22/1934	1	2	10/21/2011	10/28/2011	1	6/10/2014	77.4027	6	1	1	2	1	1	127	1	7/24/2014	1	2	2	2	3	2
814	1	8/19/1941	1	2	6/10/2011	6/22/2011	1	11/12/2013	69.8877	6	2	2	1	1	1	472	1	3/18/2014	1				3	2
815	1	6/11/1962	8	2	4/1/2011	4/11/2011	1	12/26/2013	48.8658	4	1	1	3	1	1			1/8/2014	1				1	1
816	2	10/1/1968	1	2	8/23/2011	9/5/2011	1	5/10/2014	42.9562	3	2	3	3	1	1			6/5/2014	1	2	2	2	3	2
817	1	5/5/1955	1	2	12/19/2011	12/28/2011	1	6/18/2012	56.6877	5	2	1	3	1	1	105	1	9/30/2014	1	2	2	2	3	2
818	1	5/3/1984	4	2	5/10/2011	6/1/2011	1	2/15/2013	27.0959	2	1	2	2	1	1	23	1	3/6/2014	1	2	2	2	1	1
819	1	4/7/1942	1	1	11/21/2011	12/21/2011	1	9/19/2014	69.7534	6	2	2	1	1	1	285	2	9/26/2014	1	2	2	2	3	2
820	1	10/23/1934	1	2	5/23/2011	6/1/2011	1	11/2/2013	76.6575	6	1	1	2	1	1	149	1	3/7/2014	1	2	2	2	3	2
821	1	10/7/1958	3	1	3/24/2011	3/24/2011	1	7/1/2013	52.4959	4	1	2	5	1	1	267	2	12/30/2013	1	2	2	2	1	1
822	1	9/20/1957	1	1	4/27/2011	5/4/2011	1	1/15/2014	53.6548	4	1	2	2	1	1	269	2	2/10/2014	1	2	0	2	3	2
823	1	10/10/1949	1	2	10/31/2011	11/14/2011	1	12/25/2013	62.137	5	1	2	2	1	1	4	1	8/25/2014	1	2	2	2	3	2
824	1	4/22/1940	1	2	2/23/2011	2/25/2011	1	11/30/2013	70.8932	6	2	1	1	1	1	196	1	12/6/2013	1	0	0	2	3	2
825	1	2/19/1949	1	2	7/6/2011	7/11/2011	1	4/22/2014	62.4301	5	1	2	2	1	1	37	1	4/24/2014	1	0	0	2	3	2
826	1	11/28/1950	1	2	3/11/2011	4/8/2011	1	1/11/2014	60.4	5	1	2	3	1	1	179	1	1/20/2014	1	2	2	2	3	2
827	2	10/10/1944	1	2	4/28/2011	5/12/2011	1	1/10/2014	66.6301	6	2	2	1	1	1	439	1	2/25/2014	1	2	2	2	1	1
828	2	10/29/1971	1	2	1/17/2011	1/18/2011	1	8/11/2013	39.2493	3	1	1	2	1	1	82	1	11/6/2013	1	2	2	2	3	2
829	2	4/15/1950	1	1	4/19/2011	5/4/2011	1	2/23/2014	61.0932	5	2	1	2	1	1	245	2	2/24/2014	1	2	2	2	3	2
830	2	2/25/1976	6	2	6/9/2011	6/14/2011	1	3/28/2014	35.3233	3	1	3	1	1	1	5	1	4/8/2014	1	1	2	1	3	2
831	1	6/14/1974	1	2	12/9/2011	12/15/2011	1	8/26/2014	37.5288	3	1	2	3	1	1			10/13/2014	1				3	2
832	1	3/27/1951	1	2	12/7/2011	12/15/2011	1	10/3/2014	60.7616	5	1	1	2	1	1	50	1	10/14/2014	1	2	2	2	3	2
833	1	5/24/1933	1	2	6/13/2011	6/24/2011	1	2/22/2014	78.137	6	2	1	2	1	1	138	1	4/23/2014	1	0	0	2	3	2
834	1	12/6/1953	1	2	10/22/2011	11/3/2011	1	7/10/2014	57.9479	5	1	2	2	1	1	250	1	9/3/2014	1	0	0	2	3	2
835	1	12/29/1941	1	2	2/27/2011	3/17/2011	1	12/30/2013	69.2603	6	1	1	2	1	1	111	1	1/15/2014	1	0	0	2	3	2
836	1	8/21/1951	1	2	5/9/2011	5/16/2011	1	8/2/2013	59.7753	5	1	2	2	1	1	251	1	3/21/2014	1				3	2
837	1	12/20/1950	1	2	12/28/2010	1/7/2011	1	4/1/2013	60.0904	5	2	1	2	1	1	192	1	11/12/2013	1	0	0	2	3	2
838	1	3/5/1981	1	2	10/25/2011	11/7/2011	1	9/14/2014	30.6959	2	3	1	2	5	1	81	1	9/14/2014	1	1	2	1	3	2
839	1	9/23/1951	1	2	8/19/2011	10/21/2011	1	8/25/2014	60.1178	5	1	1	2	1	1	18	1	8/31/2014	1	2	2	2	2	1
840	2	4/10/1955	1	2	4/11/2011	4/13/2011	1	12/13/2013	56.0466	5	1	1	2	1	1	147	1	2/21/2014	1	2	2	2	3	2
841	1	9/10/1970	1	2	12/20/2011	12/29/2011	1	6/10/2014	41.3288	3	1	2	3	1	1	21	1	11/13/2014	1	2	2	2	3	2
842	1	12/17/1948	1	2	6/1/2011	6/17/2011	1	4/4/2014	62.5397	5	1	2	1	1	1	9	1	5/5/2014	1	1	2	1	3	2
843	1	10/10/1941	1	2	11/30/2011	12/9/2011	1	9/2/2014	70.211	6	1	2	2	1	1	37	1	10/29/2014	1	0	0	2	3	2
844	1	11/21/1974	1	2	10/24/2011	11/9/2011	1	8/11/2014	36.9918	3	2	1	3	1	1	176	1	9/30/2014	1				3	2
845	1	10/13/1945	1	2	5/26/2011	5/31/2011	1	2/14/2014	65.674	6	1	1	2	1	1	195	1	4/21/2014	1	0	0	2	3	2
846	1	5/3/1946	1	1	4/3/2011	5/26/2011	1	12/12/2013	65.1068	6	3	1	2	1	1	428	2	4/17/2014	1	0	0	2	3	2
847	2	2/27/1985	6	2	1/17/2011	1/30/2011	1	12/13/2013	25.9397	2	1	1	4	1	1	355	1	12/23/2013	1				1	1
848	1	11/20/1957	1	2	9/7/2011	9/20/2011	1	8/2/2014	53.8685	4	3	1	2	1	1	31	1	8/15/2014	1	0	0	2	3	2
849	1	10/5/1943	1	1	5/24/2011	6/8/2011	1	8/17/2013	67.7205	6	2	2	3	1	1	306	2	5/7/2014	1	2	2	2	3	2
850	1	9/6/1952	1	2	8/4/2011	8/25/2011	1	4/2/2014	59.0055	5	1	1	2	1	1	28	1	7/24/2014	1	2	2	2	3	2
851	1	3/24/1966	1	2	5/16/2011	5/26/2011	1	4/11/2014	45.2027	4	1	2	3	1	1	36	1	4/24/2014	1	2	2	2	3	2
852	1	4/19/1932	1	2	3/1/2011	4/19/2011	1	1/20/2014	79.0521	6	1	1	2	1	1	156	1	3/18/2014	1	0	2	2	3	2
853	1	9/25/1977	1	1	1/7/2011	1/14/2011	1	11/20/2013	33.326	2	1	13	3	1	1	230	2	12/18/2013	1	1	2	1	3	2
854	1	1/28/1941	1	2	5/8/2011	6/1/2011	1	4/9/2014	70.3863	6	1	1	2	1	1	182	1	5/6/2014	1				3	2
855	1	7/10/1958	1	2	12/14/2011	12/20/2011	1	11/9/2014	53.4822	4	3	1	2	1	1	497	1	11/25/2014	1	2	2	2	3	2
856	1	11/28/1976	8	2	7/24/2011	8/2/2011	1	5/14/2014	34.6986	2	3	13	2	1	1			7/8/2014	1	0	0	2	3	2
857	1	10/20/1942	3	2	3/1/2011	3/11/2011	1	2/4/2014	68.4356	6	1	13	4	1	1	49	1	2/14/2014	1	2	2	2	1	1
858	1	4/20/1960	1	1	8/1/2011	10/12/2011	1	6/20/2014	51.5123	4	1	1	2	1	2			9/18/2014	1	2	2	2	3	2
859	1	10/6/1935	1	1	8/21/2011	9/2/2011	1	3/28/2014	75.9589	6	2	1	2	1	1	498	2	8/10/2014	1	2	2	2	3	2
860	2	9/12/1991	1	2	3/24/2011	3/31/2011	1	3/6/2014	19.5616	1	3	2	2	1	1	149	1	3/10/2014	1	1	0	1	3	2
861	1	7/30/1934	3	2	11/28/2011	12/13/2011	1	9/15/2014	77.4247	6	1	1	5	1	1	147	1	11/24/2014	1	2	2	2	3	2
862	1	12/10/1945	1	1	6/15/2011	6/28/2011	1	4/1/2013	65.5918	6	1	1	2	1	1	246	2	6/10/2014	1	2	2	2	3	2
863	1	10/13/1964	1	1	5/27/2011	6/17/2011	1	3/15/2014	46.7068	4	1	3	3	1	1	266	2	5/30/2014	1	2	2	2	3	2
864	1	10/16/1938	1	2	5/25/2011	5/25/2011	1	5/4/2014	72.6548	6	1	2	2	1	1	160	1	5/7/2014	1	2	2	2	3	2
865	1	11/13/1969	1	2	6/9/2011	7/5/2011	1	5/22/2013	41.6685	3	2	2	2	1	1	158	1	6/20/2014	1	2	2	2	1	1
866	1	2/28/1975	1	2	11/11/2011	12/2/2011	1	11/16/2014	36.7836	3	1	1	2	5	1	180	1	11/18/2014	1	2	1	1	3	2
867	1	4/23/1976	1	1	5/16/2011	5/27/2011	1	5/4/2014	35.1151	3	3	2	3	1	1	332	2	5/16/2014	1	2	2	2	3	2
868	1	6/7/1930	1	2	8/31/2011	9/7/2011	1	8/19/2014	81.3068	6	2	1	2	1	1	164	1	8/27/2014	1	0	0	2	3	2
869	1	2/16/1943	3	2	4/27/2011	5/20/2011	1	2/5/2012	68.3014	6	1	1	3	1	1	59	1	5/10/2014	1	2	2	2	3	2
870	1	10/1/1968	6	2	8/1/2011	9/4/2012	1	6/26/2015	43.9562	3	2	1	4	1	1	450	1	8/28/2015	1				3	2
871	1	10/5/1941	3	1	8/17/2011	9/1/2011	1	7/20/2014	69.9534	6	1	1	4	1	1	272	2	8/25/2014	1	0	0	2	3	2
872	1	5/22/1970	1	2	4/3/2011	5/16/2011	1	1/22/2014	41.011	3	1	1	3	5	1	17	1	5/13/2014	1	0	1	1	3	2
873	2	7/15/1936	1	1	10/8/2011	10/20/2011	1	10/4/2014	75.3151	6	2	1	1	1	1	906	2	10/21/2014	1				3	2
874	1	11/9/1941	1	2	4/16/2011	6/28/2011	1	5/16/2014	69.6795	6	1	1	2	1	1	59	1	6/30/2014	1	0	0	2	3	2
875	1	2/8/1950	1	1	7/30/2011	8/30/2011	1	3/27/2014	61.5973	5	1	1	2	1	1	322	2	9/2/2014	1				3	2
876	1	12/13/1940	6	2	11/18/2011	12/8/2011	1	11/20/2014	71.0329	6	1	1	2	1	1	100	1	12/11/2014	1	0	0	2	3	2
877	1	9/9/1980	1	2	10/27/2011	11/8/2011	1	10/10/2014	31.1836	2	3	1	2	5	1	197	1	11/12/2014	1	2	1	1	3	2
878	1	9/18/1943	3	2	8/24/2011	9/1/2011	1	12/24/2013	68	6	2	1	4	1	1	170	1	9/11/2014	1	0	0	2	3	2
879	2	7/18/1969	1	2	9/23/2011	9/29/2011	1	8/31/2014	42.2274	3	1	2	2	1	1	44	1	10/10/2014	1	2	2	2	2	1
880	2	1/25/1983	8	1	3/11/2011	3/18/2011	1	12/31/2013	28.1616	2	1	2	3	1	1	256	2	3/31/2014	1	0	0	2	3	2
881	1	4/3/1943	1	2	4/11/2011	4/19/2011	1	5/4/2014	68.0904	6	2	1	2	1	1	492	1	5/9/2014	1				3	2
882	2	8/4/1942	1	2	3/2/2011	4/15/2011	1	2/5/2014	68.7425	6	2	1	3	1	1	105	1	5/5/2014	1	2	2	2	3	2
883	1	10/29/1956	6	2	4/14/2011	4/25/2011	1	5/23/2014	54.5233	4	1	2	2	1	1			5/24/2014	1	1	2	1	1	1
884	1	7/5/1950	1	2	9/5/2011	10/13/2011	1	10/15/2014	61.3151	5	1	1	2	1	1	642	2	11/13/2014	1				3	2
885	2	10/18/1953	1	2	7/16/2011	10/13/2011	1	7/10/2014	58.0247	5	1	1	2	1	1	57	1	11/13/2014	1	0	0	2	3	2
886	1	8/1/1936	3	2	7/22/2011	7/29/2011	1	11/11/2013	75.0411	6	2	1	2	1	1	108	1	8/29/2014	1	2	0	2	3	2
887	1	10/28/1952	6	2	11/17/2011	11/28/2011	1	12/2/2014	59.1233	5	1	2	3	1	1	31	1	12/31/2014	1	2	2	2	3	2
888	1	5/12/1928	1	1	12/17/2010	1/7/2011	1	1/12/2014	82.7123	6	1	1	2	1	1	349	2	2/10/2014	1	2	2	2	3	2
889	1	2/15/1958	1	1	5/26/2011	6/9/2011	1	5/20/2014	53.3479	4	1	2	3	1	1	573	2	7/15/2014	1				3	2
890	1	5/18/1943	6	2	11/15/2011	11/23/2011	1	12/17/2014	68.5644	6	2	1	2	1	1	109	1	12/30/2014	1	0	0	2	3	2
891	1	4/17/1949	1	2	4/1/2011	4/15/2011	1	5/22/2014	62.0356	5	2	2	1	1	1	24	1	5/22/2014	1	0	2	2	1	1
892	1	10/4/1947	3	1	10/21/2011	11/16/2011	1	11/28/2014	64.1616	5	1	1	2	1	1	232	2	12/25/2014	1	2	2	2	3	2
893	1	5/8/1971	4	1	6/21/2011	6/28/2011	1	10/28/2013	40.1671	3	1	2	3	1	1	320	2	8/7/2014	1	0	0	2	3	2
894	1	12/28/1946	1	2	8/21/2011	9/6/2011	1	5/25/2014	64.7342	5	1	1	2	1	1	2	1	10/17/2014	1	2	2	2	3	2
895	1	3/28/1955	1	1	11/28/2011	12/2/2011	1	11/11/2014	56.7205	5	1	1	3	1	1	302	2	1/13/2015	1				3	2
896	1	9/5/1983	1	2	10/29/2011	11/7/2011	1	11/30/2014	28.1918	2	3	2	2	1	1	15	1	12/19/2014	1	2	2	2	3	2
897	2	7/22/1959	6	2	11/7/2011	11/17/2011	1	12/22/2014	52.3589	4	2	1	1	1	1	4	1	12/30/2014	1	0	0	2	3	2
898	1	12/19/1972	8	2	9/29/2011	10/9/2011	1	9/27/2014	38.8301	3	3	2	2	1	1	59	1	11/27/2014	1	0	0	2	3	2
899	1	6/23/1984	1	2	10/11/2011	10/11/2011	1	10/31/2014	27.3178	2	1	1	3	1	1	106	1	11/30/2014	1	2	2	2	3	2
900	1	10/26/1946	1	2	6/15/2011	6/22/2011	1	5/12/2013	64.6986	5	1	1	1	1	1	104	1	8/11/2014	1	2	2	2	1	1
901	2	8/6/1966	12	2	4/13/2011	11/10/2011	1	10/16/2014	45.2932	4	1	1	4	1	1			12/31/2014	1				3	2
902	1	9/29/1949	6	2	10/27/2011	11/4/2011	1	11/26/2014	62.1397	5	2	1	3	1	1	35	1	12/26/2014	1	2	2	2	3	2
903	1	5/21/1935	1	2	6/1/2011	6/8/2011	1	1/6/2014	76.1014	6	3	1	2	1	1	83	1	8/1/2014	1	0	0	2	3	2
904	1	12/15/1979	1	2	5/25/2011	5/25/2011	1	7/10/2014	31.463	2	3	2	2	1	1			7/19/2014	1	1	2	1	3	2
905	1	4/2/1951	1	2	9/28/2011	10/17/2011	1	11/7/2014	60.5836	5	1	2	2	1	1	22	1	12/12/2014	1	2	2	2	3	2
906	1	6/1/1947	1	2	4/18/2011	5/30/2011	1	7/19/2014	64.0384	5	3	1	2	1	1	144	1	7/27/2014	1	2	2	2	1	1
907	1	1/10/1963	10	2	4/18/2011	4/25/2011	1	4/23/2014	48.3205	4	1	1	3	7	1	37	1	6/23/2014	1	2	0	2	3	2
908	1	3/16/1961	1	2	1/12/2011	1/21/2011	1	3/4/2014	49.8849	4	1	1	4	1	1			3/21/2014	1	2	2	2	3	2
909	2	4/4/1948	6	2	3/4/2011	3/8/2011	1	2/8/2014	62.9671	5	1	2	3	1	1	46	1	5/8/2014	1	1	2	1	3	2
910	1	6/8/1985	8	2	2/2/2011	3/2/2011	1	12/28/2013	25.7479	2	3	1	2	5	1			5/4/2014	1				3	2
911	1	2/12/1947	1	2	3/9/2011	3/22/2011	1	4/24/2014	64.1479	5	1	1	3	1	1	124	1	5/29/2014	1	0	0	2	1	1
912	1	12/11/1968	1	2	1/24/2011	2/24/2011	1	9/25/2013	42.2329	3	1	2	3	1	1	270	1	5/4/2014	1	2	2	2	3	2
913	1	10/14/1984	1	1	8/25/2011	9/6/2011	1	9/24/2014	26.9123	2	2	1	3	1	2			11/17/2014	1	0	0	2	3	2
914	1	7/2/1927	1	1	11/21/2011	12/22/2011	1	12/16/2014	84.5315	6	2	1	2	1	1	271	2	3/9/2015	1	0	0	2	3	2
915	1	7/4/1946	1	2	1/12/2011	2/18/2011	1	5/2/2014	64.6712	5	2	1	2	1	1	9	1	5/6/2014	1	2	2	2	3	2
916	1	7/21/1934	1	2	5/13/2011	5/24/2011	1	3/15/2014	76.8932	6	1	1	3	1	1	177	1	8/16/2014	1	0	0	2	3	2
917	1	9/18/1956	1	2	10/20/2011	11/4/2011	1	11/20/2014	55.1644	5	1	1	2	1	1	322	1	1/30/2015	1	2	2	2	3	2
918	1	6/8/1944	3	1	8/18/2011	9/3/2011	1	10/25/2014	67.2822	6	1	1	4	1	1	618	2	12/8/2014	1	0	0	2	3	2
919	1	11/4/1974	12	2	12/2/2011	12/7/2011	1	1/14/2015	37.1151	3	1	2	3	1	1	4	1	3/13/2015	1	2	2	2	1	1
920	1	1/2/1939	1	2	12/30/2010	1/11/2011	1	4/18/2014	72.074	6	2	1	1	1	1	204	1	4/21/2014	1	0	0	2	3	2
921	1	8/10/1968	1	2	2/1/2011	5/4/2011	1	7/7/2014	42.7589	3	1	1	3	1	1	175	1	8/14/2014	1	0	0	2	3	2
922	1	4/24/1968	1	2	9/14/2011	10/17/2011	1	11/28/2014	43.5096	3	2	1	2	1	1	105	1	1/29/2015	1	2	2	2	3	2
923	1	3/2/1957	1	2	7/26/2011	8/10/2011	1	11/1/2014	54.4767	4	1	1	2	1	1	325	1	11/26/2014	1	2	2	2	3	2
924	2	7/12/1956	1	2	10/14/2011	11/22/2011	1	3/2/2015	55.4	5	1	2	2	1	1	37	1	3/12/2015	1	2	2	2	3	2
925	2	3/22/1968	1	1	6/10/2011	7/1/2011	1	9/20/2014	43.3041	3	2	2	2	1	1	574	2	10/23/2014	1	2	2	2	3	2
926	1	1/5/1952	1	2	8/23/2011	9/6/2011	1	8/10/2014	59.7096	5	1	1	2	1	1	92	1	12/31/2014	1	0	0	2	3	2
927	1	11/6/1947	1	2	8/25/2011	9/8/2011	1	11/3/2014	63.8822	5	1	1	2	1	1	178	1	1/5/2015	1	0	0	2	3	2
928	2	6/6/1936	1	2	3/18/2011	3/25/2011	1	6/18/2014	74.8493	6	1	1	2	1	1	155	1	7/22/2014	1	2	2	2	3	2
929	1	5/30/1985	1	2	1/28/2011	2/11/2011	1	10/16/2013	25.7205	2	3	2	3	1	1	54	1	6/10/2014	1	2	2	2	3	2
930	1	1/14/1976	1	1	12/12/2011	12/23/2011	1	11/14/2014	35.9644	3	1	1	2	5	1	489	2	4/23/2015	1				3	2
931	1	1/29/1981	1	2	9/27/2011	10/25/2011	1	10/14/2014	30.7562	2	1	1	3	1	1			2/25/2015	1	1	0	1	3	2
932	1	5/6/1973	1	2	6/1/2011	6/15/2011	1	12/30/2013	38.1342	3	1	1	2	1	1			10/17/2014	1	2	2	2	3	2
933	1	10/27/1930	1	2	9/11/2011	11/21/2011	1	12/29/2014	81.1233	6	1	1	1	1	1	103	1	3/26/2015	1	2	2	2	3	2
934	1	4/26/1945	1	2	8/22/2011	8/22/2011	1	12/2/2014	66.3671	6	2	1	2	1	1	208	1	12/25/2014	1	0	0	2	3	2
935	1	9/9/1941	1	2	5/20/2011	6/9/2011	1	10/10/2014	69.7945	6	2	1	2	1	1	145	1	10/13/2014	1	2	2	2	3	2
936	2	9/8/1944	1	2	3/16/2011	3/24/2011	1	6/17/2014	66.5836	6	1	2	2	1	1	288	1	8/1/2014	1	2	2	2	3	2
937	1	12/3/1947	1	1	6/21/2011	7/12/2011	1	11/21/2014	63.6493	5	2	1	2	1	1	296	2	11/21/2014	1	2	2	2	3	2
938	1	11/18/1979	4	2	1/26/2011	2/11/2011	1	5/25/2014	31.2548	2	1	1	3	1	1	8	1	6/25/2014	1	2	2	2	3	2
939	1	6/17/1979	8	1	4/8/2011	4/15/2011	1	4/28/2014	31.8493	2	1	1	3	1	1	372	2	8/28/2014	1	2	2	2	3	2
940	1	8/12/1974	1	2	5/4/2011	5/17/2011	1	9/20/2014	36.7863	3	1	1	3	5	1	189	1	9/30/2014	1	2	1	1	1	1
941	1	6/10/1962	1	2	3/15/2011	3/25/2011	1	5/26/2014	48.8219	4	1	1	2	1	1			8/12/2014	1	2	2	2	2	1
942	1	9/19/1939	3	2	12/22/2010	6/1/2011	1	9/21/2014	71.7479	6	2	1	4	1	1	130	1	10/21/2014	1	2	2	2	1	1
943	1	11/4/1945	3	2	9/26/2011	3/20/2012	1	7/31/2014	66.4192	6	1	2	4	1	1	167	1	8/11/2015	1				3	2
944	1	8/8/1958	10	2	10/28/2011	11/7/2011	1	12/3/2014	53.2849	4	1	1	2	1	1	175	1	4/2/2015	1	2	2	2	3	2
945	1	10/20/1969	1	1	11/1/2011	11/15/2011	1	10/26/2014	42.0986	3	3	2	2	1	1	229	2	4/13/2015	1	2	1	1	3	2
946	1	9/28/1954	6	1	7/1/2011	7/19/2011	1	12/2/2014	56.8438	5	2	1	3	6	1	281	2	12/15/2014	1	0	0	2	3	2
947	1	2/7/1947	3	2	6/24/2011	7/4/2011	1	10/12/2014	64.4466	5	1	1	4	1	1	70	1	12/2/2014	1	0	0	2	3	2
948	1	3/23/1944	1	1	10/27/2011	11/9/2011	1	12/29/2014	67.6767	6	2	1	2	1	1	471	2	4/10/2015	1	0	0	2	3	2
949	1	11/24/1948	1	2	9/18/2011	11/24/2011	1	2/26/2015	63.0411	5	1	1	2	1	1	171	1	4/30/2015	1	0	0	2	3	2
950	1	3/11/1940	3	2	5/10/2011	6/2/2011	1	2/7/2014	71.274	6	2	1	3	1	1	228	1	11/7/2014	1	0	0	2	3	2
951	1	8/13/1946	1	2	5/3/2011	5/12/2011	1	3/9/2014	64.789	5	1	1	3	1	1	14	1	10/18/2014	1	0	0	2	3	2
952	2	12/4/1958	1	1	6/1/2011	6/15/2011	1	11/20/2014	52.5644	4	1	2	2	7	1			11/26/2014	1	1	2	1	3	2
953	1	8/19/1952	1	2	6/7/2011	6/15/2011	1	11/18/2014	58.8603	5	2	1	2	1	1	11	1	11/27/2014	1	2	2	2	3	2
954	1	9/10/1966	6	1	3/23/2011	5/3/2011	1	10/20/2014	44.674	3	1	1	2	1	1	761	2	10/27/2014	1				3	2
955	1	3/10/1936	1	1	1/25/2011	3/10/2011	1	6/29/2014	75.0493	6	1	1	2	1	1	230	2	9/5/2014	1	0	0	2	2	1
956	1	10/10/1975	1	2	7/15/2011	7/25/2011	1	12/8/2014	35.8137	3	3	3	2	1	1	201	1	1/23/2015	1	2	2	2	3	2
957	1	6/14/1935	1	1	5/13/2011	5/27/2011	1	11/3/2014	76.0027	6	2	2	3	1	1	468	2	11/28/2014	1	2	2	2	3	2
958	1	5/25/1951	1	2	1/11/2011	1/24/2011	1	5/22/2014	59.7096	5	1	2	3	1	1	83	1	7/29/2014	1				3	2
959	1	5/19/1932	3	2	11/3/2011	11/19/2011	1	5/2/2015	79.5562	6	1	1	3	1	1	147	1	5/25/2015	1	2	2	2	3	2
960	1	2/18/1945	1	1	5/24/2011	6/17/2011	1	11/27/2014	66.3699	6	1	1	2	1	1	541	2	12/22/2014	1	2	2	2	3	2
961	2	11/3/1948	1	2	4/26/2011	4/29/2011	1	9/4/2014	62.526	5	2	1	3	1	1	290	1	11/5/2014	1	2	2	2	3	2
962	1	8/15/1946	1	2	11/14/2011	11/23/2011	1	12/13/2014	65.3178	6	2	1	2	1	1	14	1	6/3/2015	1				3	2
963	1	1/1/1953	1	2	4/24/2011	5/12/2011	1	3/11/2014	58.3973	5	1	2	2	1	1	111	1	11/20/2014	1	0	0	2	3	2
964	1	9/19/1952	1	1	6/29/2011	7/11/2011	1	11/20/2014	58.8466	5	1	2	2	1	1	325	2	1/20/2015	1	2	2	2	3	2
965	1	6/10/1943	1	2	9/12/2011	11/13/2011	1	5/23/2015	68.474	6	2	1	1	1	1	172	1	5/28/2015	1	0	0	2	3	2
966	1	1/18/1947	1	2	9/28/2011	10/13/2011	1	3/18/2015	64.7781	5	2	1	2	1	1	12	1	4/30/2015	1	0	0	2	3	2
967	2	2/8/1936	1	2	6/1/2011	6/27/2011	1	12/5/2014	75.4329	6	1	1	2	1	1	215	1	1/12/2015	1	0	2	2	3	2
968	1	2/19/1935	1	2	9/24/2011	10/9/2011	1	2/13/2015	76.6877	6	1	2	2	1	1	157	1	4/30/2015	1				1	1
969	1	4/3/1967	1	2	1/10/2011	2/24/2011	1	9/16/2014	43.926	3	3	1	2	1	1	77	1	9/17/2014	1	2	2	2	3	2
970	1	8/1/1938	1	1	4/13/2011	5/26/2011	1	8/1/2014	72.8658	6	2	2	2	1	1	337	2	12/19/2014	1	0	0	2	3	2
971	1	7/17/1968	1	1	5/5/2011	5/5/2011	1	12/26/2013	42.8274	3	3	1	2	5	1	279	2	11/28/2014	1				3	2
972	1	12/13/1978	4	2	5/7/2011	5/16/2011	1	8/7/2014	32.4438	2	3	1	4	1	1	132	1	12/11/2014	1	1	2	1	3	2
973	1	4/2/1983	1	2	2/21/2011	3/1/2011	1	10/15/2013	27.9315	2	3	1	2	1	1	16	1	9/26/2014	1	0	0	2	1	1
974	1	1/22/1957	1	2	10/28/2011	11/10/2011	1	4/5/2015	54.8356	4	1	1	3	1	1	14	1	6/11/2015	1	2	2	2	3	2
975	1	3/11/1943	6	2	7/30/2011	9/9/2011	1	3/3/2015	68.5452	6	2	1	2	1	1	75	1	4/10/2015	1	0	0	2	1	1
976	2	1/15/1969	1	2	6/1/2011	6/10/2011	1	7/11/2014	42.4274	3	2	2	2	1	1	164	1	1/9/2015	1	2	2	2	3	2
977	1	4/2/1945	1	2	3/28/2011	4/2/2011	1	5/28/2014	66.0438	6	2	1	2	1	1	134	1	11/4/2014	1	2	2	2	1	1
978	2	3/18/1960	5	1	9/24/2011	10/28/2011	1	12/30/2014	51.6466	4	1	1	2	1	1	351	2	6/2/2015	1	1	2	1	3	2
979	2	2/15/1948	1	2	3/30/2011	4/12/2011	1	8/14/2014	63.1973	5	2	1	1	1	1	27	1	11/17/2014	1	0	0	2	3	2
980	1	10/27/1939	1	2	11/30/2011	12/8/2011	1	6/22/2014	72.1644	6	2	2	2	1	1	88	1	7/17/2015	1	0	0	2	3	2
981	2	12/8/1989	6	2	5/9/2011	5/19/2011	1	6/12/2014	21.4575	1	1	2	4	1	1	243	1	12/29/2014	1	0	0	2	3	2
982	1	1/10/1937	1	2	12/28/2010	2/12/2011	1	8/5/2014	74.1397	6	2	1	2	1	1	58	1	9/24/2014	1	2	2	2	3	2
983	2	9/12/1974	6	2	7/16/2011	9/14/2011	1	4/17/2015	37.0301	3	1	2	1	1	1	158	1	4/27/2015	1	2	2	2	3	2
984	1	7/4/1962	1	1	8/23/2011	9/6/2011	1	1/12/2015	49.2082	4	1	1	3	1	1	251	2	4/22/2015	1	1	2	1	3	2
985	2	10/6/1945	1	2	12/5/2011	12/13/2011	1	2/13/2015	66.2301	6	2	3	2	1	1	195	1	7/30/2015	1	1	2	1	3	2
986	1	7/27/1971	8	2	3/12/2011	3/18/2011	1	10/20/2014	39.6685	3	1	2	3	1	1	171	1	11/4/2014	1	0	0	2	3	2
987	1	1/24/1938	3	1	2/5/2011	4/7/2011	1	9/27/2014	73.2493	6	1	2	2	1	1	302	2	11/25/2014	1	2	2	2	3	2
988	1	12/3/1952	6	2	2/16/2011	2/18/2011	1	9/10/2012	58.2493	5	1	1	5	1	1	95	1	10/8/2014	1	2	2	2	3	2
989	1	11/13/1935	1	2	4/25/2011	5/5/2011	1	10/25/2014	75.526	6	1	1	3	1	1	56	1	12/24/2014	1	2	2	2	3	2
990	1	3/23/1941	1	2	5/26/2011	5/26/2011	1	1/16/2015	70.2219	6	1	1	2	1	1	115	1	1/16/2015	1	2	2	2	3	2
991	1	2/21/1950	1	2	5/13/2011	6/17/2011	1	1/1/2015	61.3589	5	1	1	2	1	1	31	1	2/9/2015	1	2	2	2	3	2
992	1	3/5/1955	1	2	5/5/2011	5/17/2011	1	9/13/2014	56.2384	5	1	1	3	1	1	146	1	1/13/2015	1	2	2	2	3	2
993	1	3/7/1962	1	2	10/15/2010	3/17/2011	1	9/1/2014	49.0603	4	2	1	2	1	1	21	1	11/13/2014	1	0	0	2	3	2
994	1	4/26/1954	1	2	7/21/2011	9/20/2011	1	11/15/2015	57.4411	5	2	1	2	1	1			5/25/2015	1				3	2
995	1	1/4/1939	1	2	10/11/2011	11/1/2011	1	12/12/2014	72.874	6	1	1	2	1	1	55	1	7/6/2015	1	0	0	2	3	2
996	1	9/15/1941	6	2	10/13/2011	10/19/2011	1	6/4/2015	70.1397	6	1	2	2	1	1			6/23/2015	1	0	0	2	3	2
997	1	8/6/1982	6	1	12/8/2011	12/19/2011	1	4/5/2015	29.389	2	3	2	2	1	1	514	2	8/25/2015	1				3	2
998	1	4/26/1965	1	2	10/13/2011	10/24/2011	1	1/3/2016	46.526	4	1	2	2	1	1	105	1	7/2/2015	1	1	2	1	3	2
999	1	6/5/1971	1	1	4/7/2011	4/13/2011	1	9/17/2014	39.8822	3	3	13	2	1	1			12/24/2014	1				3	2
1000	1	8/5/1972	1	2	6/21/2011	6/28/2011	1	7/22/2014	38.9205	3	1	2	3	1	1	18	1	3/12/2015	1	0	0	2	3	2
1001	1	10/1/1955	1	1	6/15/2011	6/15/2011	1	1/30/2015	55.7425	5	1	2	4	1	1	451	2	2/28/2015	1	2	2	2	3	2
1002	1	5/1/1950	1	2	3/16/2011	3/22/2011	1	10/29/2014	60.9315	5	1	2	2	1	1	60	1	12/5/2014	1	0	0	2	3	2
1003	1	8/30/1958	1	2	9/7/2011	9/16/2011	1	1/20/2015	53.0822	4	2	1	2	1	1	161	1	6/3/2015	1	2	0	2	1	1
1004	1	1/10/1949	1	1	11/29/2011	12/15/2011	1	5/27/2015	62.9699	5	1	1	2	1	1	338	2	9/2/2015	1	0	0	2	3	2
1005	1	11/9/1954	1	1	10/25/2011	11/1/2011	1	5/20/2015	57.0164	5	1	3	3	1	1	298	2	7/20/2015	1	2	2	2	3	2
1006	1	2/4/1980	1	1	9/17/2011	10/8/2011	1	6/26/2015	31.6959	2	3	2	3	1	1	221	2	6/26/2015	1				3	2
1007	1	3/28/1945	1	1	2/20/2011	3/1/2011	1	10/16/2014	65.9699	6	1	2	3	1	1	248	2	11/17/2014	1				1	1
1008	2	8/10/1951	1	2	1/27/2011	3/8/2011	1	7/8/2014	59.6164	5	1	1	2	7	1	227	1	11/25/2014	1	2	2	2	3	2
1009	2	7/29/1959	1	2	7/7/2011	8/16/2011	1	4/18/2015	52.0849	4	2	1	2	1	1	215	1	5/7/2015	1				3	2
1010	2	7/18/1968	1	2	4/15/2011	4/22/2011	1	12/30/2014	42.789	3	1	2	3	1	1			1/12/2015	1	2	2	2	3	2
1011	1	7/12/1966	2	1	11/26/2011	12/12/2011	1	9/2/2015	45.4493	4	1	2	3	1	1	225	2	9/6/2015	1	2	2	2	3	2
1012	2	11/14/1945	1	2	6/28/2011	7/7/2011	1	3/1/2015	65.6877	6	1	2	3	1	1	176	1	4/1/2015	1				2	1
1013	1	7/2/1932	1	2	5/18/2011	6/3/2011	1	1/15/2015	78.9726	6	2	1	3	1	1	121	1	2/26/2015	1	2	2	2	1	1
1014	2	7/25/1951	1	2	9/26/2011	9/26/2011	1	10/15/2014	60.2137	5	1	1	2	1	1	76	1	6/23/2015	1	2	2	2	3	2
1015	1	12/7/1974	1	2	4/23/2011	5/9/2011	1	8/20/2014	36.4438	3	3	1	2	5	1	165	1	2/3/2015	1	0	0	2	3	2
1016	2	1/5/1950	1	2	4/14/2011	4/26/2011	1	12/25/2014	61.3452	5	1	1	2	1	1			1/21/2015	1	2	2	2	3	2
1017	1	11/28/1966	1	2	4/16/2011	5/4/2011	1	11/22/2014	44.4603	3	3	1	3	1	1	1	1	2/4/2015	1	2	2	2	3	2
1018	1	12/8/1956	1	2	9/6/2011	9/16/2011	1	6/20/2015	54.8082	4	1	2	2	1	1	189	1	6/20/2015	1				3	2
1019	1	8/16/1954	3	1	6/20/2011	6/28/2011	1	1/30/2015	56.9041	5	1	1	4	1	1	380	2	4/2/2015	1				3	2
1020	1	4/24/1933	1	1	6/4/2011	8/16/2011	1	11/14/2014	78.3644	6	2	1	1	1	1	261	2	5/22/2015	1	0	0	2	3	2
1021	1	6/18/1951	1	1	8/20/2011	9/9/2011	1	4/5/2015	60.2685	5	1	1	2	1	1	238	2	6/17/2015	1	0	0	2	3	2
1022	1	10/1/1943	1	2	6/28/2011	8/4/2011	1	11/26/2014	67.8877	6	1	1	3	1	1	158	1	5/12/2015	1	0	0	2	3	2
1023	1	10/22/1946	1	2	2/22/2011	2/23/2011	1	9/29/2014	64.3836	5	1	2	2	1	1	385	1	12/1/2014	1	2	2	2	3	2
1024	1	7/18/1970	1	1	11/21/2011	11/28/2011	1	11/12/2014	41.3918	3	1	1	3	1	1	483	2	9/6/2015	1	1	2	1	3	2
1025	1	4/19/1939	3	1	8/25/2011	9/14/2011	1	12/28/2014	72.4548	6	1	1	5	1	1	332	2	6/26/2015	1	0	0	2	3	2
1026	1	1/8/1938	1	2	1/5/2011	3/19/2011	1	12/17/2014	73.2411	6	1	2	1	1	1	41	1	12/29/2014	1	2	2	2	3	2
1027	1	5/4/1975	1	2	4/1/2011	4/12/2011	1	1/22/2015	35.9644	3	3	1	3	1	1	134	1	1/23/2015	1				3	2
1028	2	10/13/1982	1	2	11/25/2011	12/1/2011	1	9/1/2015	29.1534	2	1	3	2	1	1	188	1	9/15/2015	1	2	2	2	3	2
1029	1	7/19/1960	4	2	10/24/2011	10/31/2011	1	10/25/2014	51.3178	4	2	1	4	1	1	129	1	8/25/2015	1	2	2	2	3	2
1030	1	4/3/1948	1	2	10/5/2010	3/8/2011	1	9/11/2013	62.9699	5	3	1	2	1	1	11	1	12/31/2014	1	0	0	2	3	2
1031	1	11/13/1937	1	2	12/10/2010	2/16/2011	1	11/7/2014	73.3096	6	3	1	2	1	1	139	1	12/11/2014	1	0	0	2	3	2
1032	1	8/15/1945	1	2	8/11/2011	9/16/2011	1	7/10/2015	66.1315	6	1	2	2	1	1	60	1	7/13/2015	1	2	2	2	3	2
1033	2	2/18/1956	1	2	10/20/2011	11/2/2011	1	8/15/2015	55.7425	5	1	1	2	1	1	21	1	8/31/2015	1	2	2	2	3	2
1034	1	9/18/1977	1	2	10/21/2011	11/2/2011	1	5/14/2015	34.1452	2	1	2	2	1	1	50	1	9/1/2015	1	2	2	2	3	2
1035	1	11/12/1942	3	1	6/7/2011	6/10/2011	1	12/20/2014	68.6219	6	1	1	3	1	1	508	2	4/15/2015	1	0	0	2	3	2
1036	2	5/2/1944	1	2	3/14/2011	3/23/2011	1	11/30/2014	66.9342	6	1	2	2	1	1	154	1	1/26/2015	1	0	0	2	3	2
1037	1	7/10/1970	1	1	10/25/2010	2/17/2011	1	10/6/2014	40.6356	3	3	2	3	1	1	330	2	12/25/2014	1	0	0	2	3	2
1038	1	9/19/1938	3	2	6/8/2011	7/4/2011	1	5/1/2015	72.8384	6	1	1	5	1	1	212	1	5/11/2015	1	0	1	1	3	2
1039	1	12/5/1954	1	2	2/10/2011	2/22/2011	1	9/24/2014	56.2548	5	1	1	2	1	1	150	1	12/31/2014	1	2	2	2	3	2
1040	1	11/16/1968	12	2	10/14/2011	10/28/2011	1	9/6/2015	42.9753	3	3	13	2	1	1	1	1	9/6/2015	1				3	2
1041	1	8/20/1964	1	2	12/21/2011	12/27/2011	1	8/14/2014	47.3836	4	3	1	2	1	1	419	1	11/5/2015	1				3	2
1042	1	8/12/1979	6	1	6/13/2011	7/29/2011	1	1/4/2015	31.9836	2	3	1	1	5	1			6/10/2015	1				3	2
1043	1	9/10/1980	1	1	4/19/2011	5/5/2011	1	11/13/2014	30.6685	2	2	2	2	1	1	554	2	3/18/2015	1				3	2
1044	1	4/10/1966	1	2	8/10/2011	9/16/2011	1	1/19/2016	45.4658	4	2	1	3	1	1	159	1	7/30/2015	1	1	2	1	3	2
1045	1	6/23/1940	1	1	4/14/2011	4/25/2011	1	3/6/2015	70.8849	6	2	1	2	1	1	413	2	3/10/2015	1				3	2
1046	1	1/6/1940	1	1	9/22/2011	10/10/2011	1	11/6/2015	71.8082	6	2	1	2	1	1	251	2	8/27/2015	1	0	0	2	3	2
1047	2	8/16/1952	1	2	4/26/2011	5/10/2011	1	1/12/2015	58.7699	5	2	1	2	1	1	232	1	3/27/2015	1	0	0	2	3	2
1048	1	12/15/1947	1	1	12/14/2011	12/20/2011	1	11/9/2015	64.0575	5	3	1	2	1	1	380	2	11/9/2015	1				3	2
1049	2	2/4/1933	6	1	7/5/2011	7/11/2011	1	5/31/2015	78.4822	6	2	1	1	1	1	340	2	6/4/2015	1	0	0	2	3	2
1050	2	11/15/1942	1	1	4/25/2011	5/23/2011	1	2/15/2015	68.5644	6	2	2	1	1	1	308	2	4/16/2015	1	1	2	1	3	2
1051	1	1/18/1949	1	2	12/19/2011	12/23/2011	1	11/13/2015	62.9699	5	3	1	2	1	1	170	1	11/16/2015	1	2	0	2	3	2
1052	1	9/22/1958	12	2	12/21/2011	12/23/2011	1	9/15/2015	53.2877	4	3	1	1	1	1	21	1	11/18/2015	1	0	0	2	3	2
1053	1	6/20/1955	12	1	7/12/2011	8/4/2011	1	10/25/2015	56.1616	5	1	1	5	1	1	254	2	7/2/2015	1	2	2	2	3	2
1054	1	7/3/1955	1	1	10/8/2011	10/21/2011	1	9/15/2015	56.3397	5	1	1	2	1	1	344	2	9/19/2015	1	0	0	2	3	2
1055	1	9/16/1952	1	2	11/18/2011	11/29/2011	1	8/7/2015	59.2411	5	2	1	3	1	1	151	1	10/30/2015	1	2	2	2	3	2
1056	1	4/27/1944	1	2	5/26/2011	5/26/2011	1	4/27/2015	67.1233	6	2	1	2	1	1	186	1	4/28/2015	1				3	2
1057	1	6/7/1974	1	2	2/17/2011	3/2/2011	1	11/30/2014	36.7589	3	1	2	3	1	1	19	1	2/3/2015	1	0	2	2	3	2
1058	2	4/10/1954	1	1	6/9/2011	6/27/2011	1	12/30/2015	57.2521	5	1	1	2	1	1	14	1	6/1/2015	1	0	0	2	3	2
1059	1	10/20/1938	1	2	2/21/2011	3/1/2011	1	11/20/2014	72.411	6	2	1	2	1	1	39	1	2/4/2015	1	2	2	2	3	2
1060	1	6/12/1937	1	2	1/20/2011	1/27/2011	1	11/1/2014	73.6767	6	1	1	2	1	1	259	1	1/3/2015	1	2	2	2	3	2
1061	1	3/16/1939	1	1	11/5/2011	12/5/2011	1	11/3/2015	72.7726	6	1	1	2	7	1	350	2	11/14/2015	1				3	2
1062	1	5/7/1950	6	2	4/24/2011	5/4/2011	1	1/2/2015	61.0329	5	1	1	3	1	1	40	1	4/13/2015	1	2	2	2	1	1
1063	1	12/2/1953	1	1	11/11/2011	11/24/2011	1	7/1/2014	58.0164	5	1	1	1	1	1	250	2	11/5/2015	1	2	2	2	3	2
1064	1	4/28/1963	1	2	11/24/2011	12/5/2011	1	10/7/2015	48.6384	4	3	1	3	1	1	46	1	11/20/2015	1	2	2	2	3	2
1065	1	5/3/1958	4	2	8/22/2011	8/31/2011	1	6/13/2015	53.3644	4	1	2	3	1	1	173	1	8/18/2015	1	2	2	2	2	1
1066	1	10/2/1933	1	2	3/19/2011	6/28/2011	1	5/27/2015	77.789	6	1	1	2	1	1	52	1	6/16/2015	1	0	0	2	3	2
1067	1	12/4/1973	1	2	2/17/2011	2/17/2011	1	6/24/2014	37.2301	3	3	1	3	5	1	164	1	2/5/2015	1	2	1	1	3	2
1068	1	11/10/1937	1	2	11/9/2011	11/28/2011	1	11/18/2015	74.0986	6	1	1	2	1	1	113	1	11/24/2015	1	0	0	2	3	2
1069	1	9/4/1978	1	2	3/28/2011	5/30/2011	1	4/15/2015	32.7562	2	1	2	2	1	1	48	1	5/26/2015	1	1	2	1	3	2
1070	1	9/8/1971	1	2	1/17/2011	2/10/2011	1	4/28/2014	39.4521	3	3	1	3	5	1	73	1	2/7/2015	1	2	1	1	3	2
1071	2	6/15/1983	1	2	3/25/2011	3/25/2011	1	12/17/2014	27.7945	2	1	2	3	1	1	56	1	3/24/2015	1	2	2	2	3	2
1072	2	6/28/1958	1	2	6/28/2011	6/28/2011	1	12/31/2015	53.0356	4	1	2	2	1	1	61	1	6/28/2015	1	2	2	2	3	2
1073	1	11/25/1966	1	1	8/25/2011	9/7/2011	1	4/4/2015	44.8137	3	3	2	2	1	1	240	2	9/8/2015	1				3	2
1074	1	11/30/1950	1	2	10/20/2011	11/28/2011	1	6/10/2015	61.0356	5	1	1	2	1	1	397	1	12/7/2015	1				3	2
1075	1	7/8/1940	1	2	5/10/2011	5/17/2011	1	5/14/2015	70.9041	6	2	1	2	1	1	105	1	5/29/2015	1	0	2	2	3	2
1076	2	12/23/1956	1	2	5/2/2011	5/18/2011	1	3/9/2015	54.4356	4	1	1	2	1	1	177	1	6/1/2015	1				3	2
1077	2	8/19/1944	1	2	10/19/2011	11/4/2011	1	11/12/2015	67.2548	6	1	1	3	1	1	191	1	11/19/2015	1	0	0	2	3	2
1078	1	3/25/1966	1	2	3/14/2011	3/25/2011	1	2/8/2015	45.0301	4	1	1	2	1	1	5	1	4/9/2015	1	0	0	2	2	1
1079	1	1/1/1954	1	1	9/15/2011	9/26/2011	1	8/27/2015	57.7726	5	1	2	3	1	1	408	2	10/12/2015	1	2	0	2	3	2
1080	1	8/29/1949	1	1	5/20/2011	6/3/2011	1	5/4/2015	61.8027	5	2	1	2	1	1	237	2	6/19/2015	1	2	2	2	3	2
1081	2	3/18/1975	1	2	8/17/2011	8/30/2011	1	1/5/2016	36.4767	3	1	1	3	1	1	9	1	9/15/2015	1	2	2	2	3	2
1082	2	2/10/1946	1	2	3/21/2011	4/6/2011	1	4/20/2015	65.1945	6	2	1	2	1	1	116	1	4/24/2015	1	0	0	2	3	2
1083	2	5/3/1951	1	1	4/13/2011	4/22/2011	1	10/27/2014	60.011	5	1	1	2	1	1	279	2	5/11/2015	1	0	0	2	3	2
1084	1	8/15/1948	3	1	9/1/2011	9/19/2011	1	9/30/2015	63.137	5	1	3	4	1	1	376	2	10/16/2015	1	2	2	2	3	2
1085	1	8/16/1949	6	2	3/29/2011	4/1/2011	1	11/5/2014	61.6658	5	1	1	2	7	1	147	1	4/29/2015	1	0	0	2	1	1
1086	1	8/14/1982	1	2	6/20/2011	7/4/2011	1	11/9/2015	28.9068	2	3	1	3	1	1	165	1	8/4/2015	1	2	2	2	3	2
1087	1	5/12/1937	1	2	9/27/2011	10/12/2011	1	10/22/2015	74.4685	6	1	2	2	1	1	300	1	11/16/2015	1	1	2	1	3	2
1088	1	10/2/1972	2	2	8/26/2011	9/8/2011	1	7/30/2015	38.9589	3	1	2	2	1	1	57	1	10/14/2015	1	2	2	2	3	2
1089	2	12/27/1941	1	2	7/4/2011	7/27/2011	1	5/18/2015	69.6274	6	1	1	2	1	1	187	1	9/1/2015	1	2	2	2	3	2
1090	1	7/20/1955	1	1	5/26/2011	5/26/2011	1	2/4/2016	55.8877	5	1	1	2	1	1	298	2	7/5/2015	1	2	2	2	3	2
1091	1	9/14/1952	1	1	8/2/2011	8/30/2011	1	8/26/2015	58.9973	5	1	1	2	1	1	231	2	10/9/2015	1	2	2	2	3	2
1092	1	2/14/1939	1	2	9/1/2011	9/14/2011	1	9/12/2014	72.6301	6	2	1	2	1	1	150	1	10/28/2015	1	0	0	2	3	2
1093	1	5/3/1984	1	2	3/2/2011	5/3/2011	1	4/23/2015	27.0164	2	1	1	2	6	1	6	1	6/18/2015	1	0	0	2	1	1
1094	1	9/12/1944	1	1	3/7/2011	3/7/2011	1	12/3/2014	66.526	6	1	1	2	1	1	369	2	4/23/2015	1	2	2	2	3	2
1095	1	9/17/1952	1	2	3/20/2011	4/15/2011	1	1/18/2015	58.6137	5	1	1	3	1	1	55	1	6/1/2015	1	0	0	2	3	2
1096	1	5/7/1976	3	2	1/1/2011	5/6/2011	1	3/9/2015	35.0192	3	1	1	3	1	1	225	1	6/24/2015	1				1	1
1097	1	3/14/1972	1	1	7/10/2011	8/4/2011	1	9/1/2015	39.4164	3	3	2	3	1	1	455	2	9/23/2015	1				3	2
1098	2	4/6/1968	1	2	3/22/2011	4/15/2011	1	5/29/2015	43.0521	3	2	1	2	1	1	125	1	6/4/2015	1	0	0	2	3	2
1099	2	2/10/1964	1	2	7/12/2011	8/29/2011	1	10/16/2015	47.5808	4	1	2	2	1	1	76	1	10/21/2015	1	2	2	2	3	2
1100	1	10/22/1922	1	2	5/16/2011	6/3/2011	1	7/1/2015	88.674	6	2	2	1	1	1	274	1	7/26/2015	1	2	2	2	3	2
1101	1	3/4/1970	1	1	6/9/2011	7/14/2011	1	1/25/2016	41.389	3	3	3	2	1	1	793	2	9/6/2015	1				3	2
1102	1	3/28/1928	1	2	10/19/2011	10/28/2011	1	7/29/2015	83.6411	6	2	1	1	1	1	159	1	12/21/2015	1	0	0	2	1	1
1103	1	12/10/1982	8	2	3/7/2011	3/28/2011	1	4/20/2015	28.3151	2	1	2	3	1	1	21	1	5/21/2015	1	1	2	1	3	2
1104	2	2/16/1958	10	1	9/28/2011	10/17/2011	1	12/11/2015	53.7014	4	1	1	2	1	1	376	2	12/15/2015	1	2	2	2	3	2
1105	1	6/10/1949	1	2	6/17/2011	7/4/2011	1	8/20/2015	62.1068	5	1	1	1	1	1	5	1	9/2/2015	1	0	0	2	3	2
1106	1	5/17/1968	1	1	6/23/2011	7/5/2011	1	8/15/2015	43.1616	3	1	1	2	5	1	304	2	9/4/2015	1	0	0	2	3	2
1107	1	12/31/1975	3	2	2/24/2011	3/8/2011	1	9/19/2014	35.2082	3	1	1	5	1	1	2	1	5/13/2015	1	2	2	2	3	2
1108	1	1/9/1934	1	2	8/13/2011	9/21/2011	1	11/16/2015	77.7507	6	2	2	1	1	1	277	1	11/27/2015	1	2	2	2	2	1
1109	1	3/9/1981	12	2	8/12/2011	8/31/2011	1	10/30/2015	30.4986	2	3	1	3	1	1	115	1	11/12/2015	1	0	0	2	3	2
1110	1	10/8/1937	1	2	4/25/2011	4/28/2011	1	3/23/2015	73.6027	6	1	1	2	1	1	112	1	7/15/2015	1				3	2
1111	1	7/1/1947	1	2	7/19/2011	8/11/2011	1	9/7/2015	64.1562	5	2	2	2	1	1	77	1	10/30/2015	1	2	0	2	3	2
1112	2	4/13/1963	6	2	2/11/2011	2/12/2011	1	4/5/2015	47.8685	4	1	2	3	5	1	223	1	5/4/2015	1	2	1	1	3	2
1113	1	5/24/1954	1	1	7/15/2011	7/27/2011	1	7/23/2015	57.2137	5	1	1	3	1	1	382	2	10/19/2015	1	0	0	2	3	2
1114	1	3/3/1979	4	2	6/14/2011	7/27/2011	1	12/5/2014	32.4219	2	1	1	3	5	1	212	1	10/20/2015	1	2	1	1	1	1
1115	2	6/3/1946	1	1	4/12/2011	7/20/2011	1	7/5/2015	65.1726	6	1	2	1	1	1	227	2	10/15/2015	1	2	2	2	3	2
1116	2	1/28/1949	1	1	9/15/2011	9/30/2011	1	11/2/2015	62.7123	5	1	1	3	1	1	640	2	12/29/2015	1				3	2
1117	2	3/3/1975	1	1	8/30/2011	9/15/2011	1	10/11/2015	36.5616	3	1	2	2	1	1	372	2	12/17/2015	1				3	2
1118	1	3/8/1972	6	2	2/22/2011	2/24/2011	1	7/30/2015	38.9918	3	3	2	2	1	1	203	1	6/3/2015	1	2	2	2	3	2
1119	1	2/15/1981	1	1	7/26/2011	8/12/2011	1	10/6/2015	30.5068	2	3	1	3	5	1	229	2	11/26/2015	1	0	1	1	3	2
1120	1	7/13/1954	1	2	12/24/2010	1/14/2011	1	4/26/2015	56.5452	5	2	1	2	1	1	319	1	4/30/2015	1	2	2	2	3	2
1121	2	5/6/1941	1	2	5/30/2011	6/3/2011	1	7/2/2015	70.1233	6	1	2	2	1	1	355	1	9/22/2015	1	2	2	2	3	2
1122	1	5/17/1931	1	2	7/22/2011	8/5/2011	1	11/17/2015	80.274	6	1	1	2	1	1	291	1	11/25/2015	1	0	0	2	1	1
1123	2	2/9/1952	6	2	3/3/2011	3/3/2011	1	7/20/2015	59.1014	5	1	1	2	1	1	57	1	6/24/2015	1	2	2	2	1	1
1124	2	4/15/1952	6	2	5/3/2011	5/10/2011	1	2/16/2015	59.1068	5	1	2	2	1	1	227	1	9/5/2015	1	2	2	2	3	2
1125	1	5/4/1973	1	1	5/25/2011	6/7/2011	1	8/9/2015	38.1178	3	1	2	3	1	1	624	2	10/10/2015	1	1	2	1	3	2
1126	1	11/11/1963	1	1	6/30/2011	7/25/2011	1	11/27/2015	47.7342	4	3	1	3	1	1			11/30/2015	1	0	0	2	3	2
1127	1	1/8/1970	1	2	1/13/2011	1/18/2011	1	5/10/2015	41.0548	3	2	1	3	1	1	222	1	5/26/2015	1				3	2
1128	1	4/18/1977	8	1	1/11/2011	1/19/2011	1	12/27/2015	33.7781	2	2	2	2	1	1			6/3/2015	1				3	2
1129	1	11/3/1942	1	1	6/27/2011	7/11/2011	1	11/21/2015	68.7315	6	1	1	2	1	1	226	2	11/23/2015	1	0	0	2	3	2
1130	1	10/1/1956	3	2	5/26/2011	5/26/2011	1	12/30/2014	54.6849	4	1	2	4	1	1	142	1	10/9/2015	1	2	2	2	1	1
1131	1	12/12/1936	3	1	3/8/2011	3/18/2011	1	6/27/2015	74.3123	6	1	1	3	1	1	299	2	8/4/2015	1	2	2	2	3	2
1132	2	10/18/1968	1	2	3/23/2011	3/31/2011	1	8/20/2015	42.4767	3	2	2	2	1	1	11	1	8/26/2015	1	0	0	2	3	2
1133	1	4/28/1972	10	2	5/5/2011	5/17/2011	1	8/30/2015	39.0767	3	1	1	4	1	1	25	1	10/16/2015	1	2	2	2	3	2
1134	1	2/5/1937	1	2	5/16/2011	5/24/2011	1	5/20/2015	74.3452	6	2	1	1	1	1	21	1	10/28/2015	1	0	0	2	3	2
1135	2	9/12/1969	1	2	6/3/2011	6/17/2011	1	8/18/2015	41.789	3	1	2	2	1	1	10	1	11/26/2015	1	2	2	2	3	2
1136	1	7/1/1941	1	2	6/1/2011	7/8/2011	1	10/16/2015	70.0658	6	1	1	2	1	1	138	1	12/18/2015	1	0	0	2	3	2
1137	1	8/8/1941	1	2	6/21/2011	7/12/2011	1	12/17/2015	69.9726	6	2	1	3	1	1			12/25/2015	1	2	2	2	3	2
1138	1	2/20/1973	3	2	12/23/2010	1/8/2011	1	6/17/2015	37.9068	3	1	2	5	1	1	18	1	6/25/2015	1	0	0	2	3	2
1139	1	9/26/1957	1	2	4/21/2011	5/12/2011	1	11/6/2015	53.6603	4	1	1	2	1	1	146	1	11/6/2015	1	0	0	2	1	1
1140	1	9/22/1984	8	1	5/30/2011	6/21/2011	1	12/17/2015	26.7616	2	1	1	4	1	1	412	2	12/17/2015	1	2	2	2	3	2
1141	1	8/26/1965	1	2	3/9/2011	4/12/2011	1	8/14/2015	45.6575	4	1	2	2	1	1	108	1	10/12/2015	1	2	0	2	3	2
1142	2	1/5/1983	10	2	1/6/2011	1/14/2011	1	7/12/2015	28.0438	2	2	1	2	1	1	406	1	7/16/2015	1				3	2
1143	1	9/12/1944	1	1	5/9/2011	6/8/2011	1	7/29/2015	66.7808	6	2	1	2	1	1	364	2	12/10/2015	1				1	1
1144	1	7/10/1933	1	2	5/26/2011	5/26/2011	1	10/4/2015	77.9288	6	1	1	1	1	1	56	1	11/27/2015	1	2	2	2	3	2
1145	1	2/8/1989	6	2	6/4/2011	6/28/2011	1	8/20/2015	22.3973	1	3	1	3	5	1	505	2	12/31/2015	1				3	2
1146	1	5/16/1949	1	2	5/3/2011	5/16/2011	1	8/12/2015	62.0411	5	1	1	2	1	1	6	1	11/20/2015	1	0	0	2	3	2
1147	2	3/8/1955	1	2	12/26/2010	1/5/2011	1	5/2/2015	55.8685	5	2	1	2	1	1	273	1	7/16/2015	1	2	2	2	3	2
1148	2	12/8/1991	6	2	5/27/2011	6/14/2011	1	10/21/2015	19.5288	1	3	2	3	6	1	398	1	12/25/2015	1	2	2	2	3	2
1149	1	10/15/1942	6	2	2/13/2011	4/13/2011	1	9/17/2015	68.5397	6	1	1	3	1	1	157	1	10/29/2015	1	2	2	2	3	2
1150	1	1/29/1975	1	2	3/21/2011	3/24/2011	1	10/9/2014	36.1726	3	3	2	2	1	1	44	1	10/10/2015	1	2	2	2	3	2
1151	1	6/26/1942	1	1	4/10/2011	5/5/2011	1	10/6/2015	68.9041	6	2	2	3	1	1	888	2	11/27/2015	1				3	2
1152	1	1/26/1938	1	1	4/19/2011	4/26/2011	1	11/16/2015	73.2959	6	1	2	2	1	1	741	2	11/24/2015	1	2	0	2	3	2
1153	1	9/28/1979	6	2	4/21/2011	5/10/2011	1	12/20/2015	31.6356	2	3	1	3	5	1	205	1	12/20/2015	1	0	0	2	3	2
1154	1	9/8/1977	1	2	5/4/2011	5/16/2011	1	12/12/2015	33.7068	2	2	1	3	5	1	5	1	12/30/2015	1	0	1	1	3	2
1155	1	11/29/1950	1	2	3/14/2011	3/28/2011	1	11/10/2015	60.3671	5	1	1	2	1	1	286	1	11/16/2015	1				3	2
1156	1	3/13/1940	3	1	3/20/2011	3/28/2011	1	10/20/2015	71.0877	6	1	2	3	1	1	179	1	11/18/2015	1	0	0	2	3	2
1157	1	10/7/1979	9	2	3/16/2011	3/23/2011	1	10/25/2015	31.4795	2	1	2	3	1	1	10	1	11/24/2015	1	0	0	2	3	2
1158	1	3/8/1979	12	1	3/28/2011	4/2/2011	1	11/10/2015	32.0904	2	1	2	3	1	1	218	2	12/18/2015	1	0	0	2	3	2
1159	1	2/7/1944	1	2	3/9/2011	3/23/2011	1	11/26/2015	67.1671	6	1	2	2	1	1	36	1	12/8/2015	1	0	0	2	3	2
1160	1	12/22/1963	10	2	2/23/2011	3/3/2011	1	2/27/2014	47.2274	4	1	1	4	1	1	392	1	11/18/2015	1	2	1	1	3	2
1161	1	4/1/1966	1	2	12/7/2010	2/10/2011	1	10/29/2015	44.8932	3	1	2	2	1	1	141	1	10/29/2015	1	1	2	1	3	2
1162	2	1/30/1940	1	2	1/25/2011	3/21/2011	1	12/22/2015	71.1863	6	2	1	2	1	1	374	1	12/31/2015	1				3	2
1163	1	9/25/1974	8	2	1/19/2011	1/27/2011	1	3/18/2013	36.3644	3	1	1	4	5	1	218	1	11/11/2015	1	2	1	1	3	2
1164	1	8/29/1969	1	2	2/12/2011	2/24/2011	1	11/20/2015	41.5178	3	3	1	1	1	1	410	1	12/17/2015	1				2	1
1165	1	5/10/1948	1	2	12/24/2010	1/3/2011	1	11/4/2015	62.6932	5	2	3	3	1	1			12/17/2015	1				3	2
1166	1	4/25/1938	3	1	12/17/2010	1/7/2011	1	10/3/2015	72.7534	6	2	1	3	1	1	501	2	12/24/2015	1	2	2	2	3	2
1167	1	11/21/1944	1	1	5/9/2011	7/12/2011	1	5/10/2011	66.6822	6	1	1	1	1	2			5/12/2011	2				3	2
1168	1	11/4/1939	1	1	2/18/2011	2/28/2011	1	2/28/2011	71.3671	6	2	2	2	1	2			2/24/2011	2				3	2
1169	1	2/26/1964	6	1	4/27/2011	5/12/2011	1	5/9/2011	47.2384	4	1	1	4	1	2			5/9/2011	2				3	2
1170	1	10/6/1974	1	1	12/29/2011	12/31/2011	1	12/31/2011	37.2603	3	1	1	3	1	2			12/31/2011	2				3	2
1171	1	3/21/1934	1	1	11/14/2011	12/31/2011	1	12/31/2011	77.8329	6	4	1	2	1	2			12/31/2011	2				3	2
1172	1	10/4/1956	1	1	11/25/2011	12/30/2011	1	12/30/2011	55.274	5	3	2	2	1	2			12/30/2011	2				3	2
1173	1	9/3/1933	1	1	11/28/2011	12/28/2011	1	12/17/2011	78.3699	6	1	1	2	1	2			12/28/2011	2				3	2
1174	1	6/27/1957	1	1	11/30/2011	12/28/2011	1	12/2/2011	54.5397	4	2	1	3	1	2			12/28/2011	2				3	2
1175	1	10/25/1946	1	1	12/13/2011	12/22/2011	1	12/22/2011	65.2027	6	1	2	2	1	2			12/22/2011	2				3	2
1176	1	3/29/1968	6	1	11/30/2011	12/16/2011	1	12/16/2011	43.7452	3	3	1	3	5	2			12/16/2011	2				3	2
1177	2	2/2/1970	13	1	11/17/2011	12/16/2011	1	12/16/2011	41.8959	3	2	1	3	7	2			12/16/2011	2				3	2
1178	1	3/4/1957	1	1	12/4/2011	12/16/2011	1	12/4/2011	54.8219	4	2	1	2	1	2			12/16/2011	2				3	2
1179	1	9/26/1947	1	1	11/21/2011	12/13/2011	1	12/13/2011	64.2575	5	3	1	2	1	2			12/13/2011	2				3	2
1180	1	1/8/1978	1	1	11/28/2011	12/12/2011	1	12/12/2011	33.9479	2	3	2	3	1	2			12/12/2011	2				3	2
1181	1	12/25/1944	1	1	10/31/2011	12/10/2011	1	12/10/2011	67.0027	6	1	1	2	1	2			12/10/2011	2				3	2
1182	2	10/1/1963	1	1	11/1/2011	12/7/2011	1	12/7/2011	48.2164	4	1	1	1	1	2			12/7/2011	2				3	2
1183	1	5/18/1963	1	1	10/28/2011	11/29/2011	1	11/29/2011	48.5671	4	3	1	2	1	2			11/29/2011	2				3	2
1184	1	10/12/1955	3	1	11/5/2011	11/29/2011	1	11/29/2011	56.1699	5	1	2	4	1	2			11/29/2011	2				3	2
1185	1	10/3/1957	1	1	11/13/2011	11/25/2011	1	11/19/2011	54.1808	4	1	1	3	1	2			11/25/2011	2				3	2
1186	1	4/25/1971	4	1	11/11/2011	11/23/2011	1	11/23/2011	40.6082	3	3	1	4	1	2			11/23/2011	2				3	2
1187	1	10/6/1982	8	1	11/9/2011	11/23/2011	1	11/23/2011	29.1507	2	3	3	3	1	2			11/23/2011	2				3	2
1188	1	2/11/1932	3	1	10/21/2011	11/22/2011	1	11/22/2011	79.8329	6	1	1	2	1	2			11/22/2011	2	0	0	2	3	2
1189	1	8/13/1930	1	1	11/14/2011	11/22/2011	1	11/22/2011	81.3315	6	2	1	2	1	2			11/22/2011	2				3	2
1190	1	6/26/1945	1	1	10/4/2011	11/18/2011	1	11/12/2011	66.4411	6	1	1	2	1	2			11/18/2011	2				3	2
1191	1	7/10/1944	1	1	8/30/2011	11/10/2011	1	11/10/2011	67.3808	6	1	1	2	1	2			11/10/2011	2				3	2
1192	1	5/30/1967	1	1	10/17/2011	11/8/2011	1	10/25/2011	44.474	3	3	1	2	1	2			11/8/2011	2				3	2
1193	1	12/19/1970	6	1	10/24/2011	11/7/2011	1	11/7/2011	40.9123	3	2	2	2	1	2			11/7/2011	2				3	2
1194	1	6/26/1949	1	1	10/4/2011	11/7/2011	1	11/7/2011	62.4082	5	2	3	1	1	2			11/7/2011	2				3	2
1195	1	10/1/1963	1	1	10/28/2011	11/4/2011	1	11/4/2011	48.126	4	2	1	3	1	2			11/4/2011	2				3	2
1196	1	2/1/1967	3	1	10/5/2011	11/4/2011	1	11/4/2011	44.7863	3	1	1	4	1	2			11/4/2011	2				3	2
1197	1	8/23/1958	4	1	10/9/2011	11/3/2011	1	11/3/2011	53.2329	4	1	1	4	1	2			11/3/2011	2				3	2
1198	1	11/8/1958	1	1	9/8/2011	11/2/2011	1	11/2/2011	53.0192	4	1	1	2	1	2			11/2/2011	2	1	2	1	3	2
1199	2	12/11/1953	1	1	8/29/2011	10/28/2011	1	10/28/2011	57.9178	5	1	1	1	7	2			10/28/2011	2				3	2
1200	1	7/7/1948	1	1	9/8/2011	10/27/2011	1	10/18/2011	63.3479	5	1	1	2	1	2			10/27/2011	2				3	2
1201	1	11/20/1927	1	1	9/5/2011	10/27/2011	1	10/27/2011	83.9918	6	2	13	2	1	2			10/27/2011	2				3	2
1202	1	4/8/1941	1	1	9/27/2011	10/26/2011	1	10/26/2011	70.5973	6	2	1	2	1	2			10/26/2011	2				3	2
1203	1	7/19/1974	9	1	9/22/2011	10/25/2011	1	10/25/2011	37.2932	3	1	1	3	6	2			10/25/2011	2				3	2
1204	1	4/4/1963	1	1	8/25/2011	10/25/2011	1	10/25/2011	48.5918	4	3	1	3	1	2			10/25/2011	2				3	2
1205	2	4/5/1953	1	1	9/23/2011	10/24/2011	1	10/24/2011	58.5918	5	2	1	1	1	2			10/24/2011	2				3	2
1206	1	1/3/1975	1	1	9/13/2011	10/24/2011	1	10/24/2011	36.8301	3	3	13	3	1	2			10/24/2011	2				1	1
1207	1	7/17/1959	13	1	9/7/2011	10/21/2011	1	10/21/2011	52.2986	4	1	1	2	1	2			10/21/2011	2				3	2
1208	1	10/9/1954	1	1	9/1/2011	10/21/2011	1	10/14/2011	57.0712	5	1	1	2	1	2			10/21/2011	2				3	2
1209	1	7/27/1968	1	1	8/30/2011	10/21/2011	1	9/10/2011	43.263	3	1	1	2	1	2			10/21/2011	2				3	2
1210	1	6/10/1948	1	1	8/14/2011	10/17/2011	1	8/20/2011	63.3945	5	1	1	2	1	2			10/17/2011	2				3	2
1211	1	8/7/1956	1	1	7/29/2011	10/11/2011	1	10/11/2011	55.2137	5	2	3	1	1	2			10/11/2011	2				3	2
1212	1	6/2/1962	1	1	8/24/2011	9/29/2011	1	9/29/2011	49.3589	4	1	1	4	1	2			9/29/2011	2	1	2	1	3	2
1213	1	10/17/1952	1	1	9/12/2011	9/27/2011	1	9/27/2011	58.9836	5	1	1	2	1	2			9/27/2011	2				3	2
1214	2	7/21/1966	1	1	7/25/2011	9/21/2011	1	9/21/2011	45.2	4	2	1	2	1	2			9/21/2011	2				3	2
1215	1	7/10/1955	1	1	8/19/2011	9/19/2011	1	9/19/2011	56.2329	5	1	1	3	1	2			9/19/2011	2				3	2
1216	1	3/29/1943	1	1	7/8/2011	9/19/2011	1	9/19/2011	68.5233	6	3	1	1	1	2			9/19/2011	2				3	2
1217	1	1/25/1926	3	1	7/12/2011	9/15/2011	1	9/15/2011	85.6959	6	1	1	4	1	2			9/15/2011	2				3	2
1218	1	3/8/1946	1	1	7/2/2011	9/15/2011	1	9/15/2011	65.5671	6	1	2	2	1	2			9/15/2011	2				1	1
1219	1	4/8/1938	1	1	8/27/2011	9/15/2011	1	9/15/2011	73.4877	6	2	2	3	1	2			9/15/2011	2				3	2
1220	2	4/2/1950	1	1	8/5/2011	8/31/2011	1	8/31/2011	61.4548	5	1	2	2	1	2			8/31/2011	2	2	2	2	3	2
1221	1	11/18/1973	1	1	8/1/2011	8/25/2011	1	8/25/2011	37.7918	3	1	1	3	1	2			8/25/2011	2				3	2
1222	1	4/29/1974	1	1	7/8/2011	8/24/2011	1	8/24/2011	37.3452	3	3	1	2	1	2			8/24/2011	2				3	2
1223	1	11/15/1930	1	1	5/27/2011	8/24/2011	1	8/24/2011	80.8274	6	2	2	2	1	2			8/24/2011	2				3	2
1224	1	6/14/1939	1	1	4/20/2011	8/24/2011	1	8/24/2011	72.2438	6	1	2	3	1	2			8/24/2011	2				3	2
1225	1	3/15/1949	1	1	8/8/2011	8/18/2011	1	8/18/2011	62.4685	5	1	1	2	1	2			8/18/2011	2				3	2
1226	1	11/13/1962	1	1	7/28/2011	8/16/2011	1	8/16/2011	48.789	4	2	1	2	1	2			8/16/2011	2				3	2
1227	2	12/30/1929	1	1	6/23/2011	8/16/2011	1	8/16/2011	81.6822	6	2	1	1	1	2			8/16/2011	2				3	2
1228	1	3/30/1969	10	1	7/8/2011	8/15/2011	1	8/15/2011	42.4055	3	3	1	4	1	2			8/15/2011	2				3	2
1229	1	7/22/1983	1	1	6/20/2011	8/9/2011	1	8/9/2011	28.0685	2	3	2	2	5	2			8/9/2011	2				3	2
1230	1	8/10/1945	1	1	7/1/2011	7/28/2011	1	7/28/2011	66.0082	6	1	2	2	1	2			7/28/2011	2				3	2
1231	1	2/5/1944	1	1	2/10/2011	7/27/2011	1	7/27/2011	67.5178	6	1	1	2	1	2			7/27/2011	2				3	2
1232	1	10/10/1945	3	1	7/14/2011	7/26/2011	1	7/26/2011	65.8356	6	1	1	4	1	2			7/26/2011	2				3	2
1233	1	9/24/1953	6	1	7/6/2011	7/26/2011	1	7/26/2011	57.874	5	3	2	3	1	2			7/26/2011	2				2	1
1234	1	7/24/1943	1	1	7/14/2011	7/22/2011	1	7/22/2011	68.0411	6	1	1	2	1	2			7/22/2011	2				3	2
1235	2	2/2/1948	1	1	7/12/2011	7/20/2011	1	7/20/2011	63.5041	5	1	2	2	1	2			7/20/2011	2				3	2
1236	1	12/17/1952	6	1	6/27/2011	7/15/2011	1	7/15/2011	58.6137	5	2	1	3	5	2			7/15/2011	2				3	2
1237	1	4/26/1985	1	1	6/15/2011	7/13/2011	1	7/13/2011	26.2301	2	1	1	3	1	2			7/13/2011	2				3	2
1238	2	5/5/1985	1	1	7/5/2011	7/13/2011	1	7/13/2011	26.2055	2	3	2	3	1	2			7/13/2011	2				3	2
1239	1	7/1/1956	1	1	5/29/2011	7/1/2011	1	7/1/2011	55.0356	5	2	1	2	1	2			7/1/2011	2				3	2
1240	1	7/11/1965	4	1	6/22/2011	7/1/2011	1	7/1/2011	46.0027	4	1	1	3	1	2			7/1/2011	2				3	2
1241	1	8/18/1970	1	1	6/16/2011	6/30/2011	1	6/30/2011	40.8932	3	1	2	2	1	2			6/30/2011	2				3	2
1242	1	6/15/1958	1	1	5/19/2011	6/27/2011	1	6/27/2011	53.0685	4	2	1	3	1	2			6/27/2011	2				3	2
1243	1	7/15/1937	1	1	6/12/2011	6/27/2011	1	6/27/2011	74	6	2	2	2	1	2			6/27/2011	2				3	2
1244	1	7/9/1951	1	1	5/4/2011	6/24/2011	1	6/24/2011	60	5	1	1	2	1	2			6/24/2011	2				3	2
1245	1	3/26/1972	1	1	3/26/2011	6/21/2011	1	6/21/2011	39.263	3	3	1	3	1	2			6/21/2011	2	0	0	2	3	2
1246	1	5/17/1978	1	1	6/15/2011	6/20/2011	1	6/20/2011	33.1151	2	1	1	3	1	2			6/20/2011	2				3	2
1247	2	8/2/1983	6	1	5/9/2011	6/8/2011	1	6/9/2011	27.8685	2	1	1	3	1	2			6/8/2011	2				3	2
1248	2	6/3/1983	1	1	5/7/2011	6/3/2011	1	6/3/2011	28.0192	2	1	1	3	5	2			6/3/2011	2				3	2
1249	1	9/24/1982	1	1	5/22/2011	6/2/2011	1	6/2/2011	28.7068	2	1	1	4	1	2			6/2/2011	2				3	2
1250	1	5/8/1933	1	1	5/12/2011	6/2/2011	1	6/2/2011	78.1205	6	1	1	2	1	2			6/2/2011	2				3	2
1251	1	11/17/1942	4	1	4/9/2011	6/2/2011	1	6/2/2011	68.5863	6	1	1	2	1	2			6/2/2011	2				3	2
1252	1	1/21/1987	1	1	5/25/2011	5/30/2011	1	5/30/2011	24.3699	1	3	2	3	1	2			5/30/2011	2				3	2
1253	1	9/2/1968	1	1	4/25/2011	5/26/2011	1	5/26/2011	42.7562	3	2	2	2	1	2			5/26/2011	2				3	2
1254	1	7/2/1950	1	1	4/23/2011	5/25/2011	1	5/25/2011	60.937	5	3	1	1	1	2			5/25/2011	2				3	2
1255	1	8/1/1938	3	1	5/10/2011	5/23/2011	1	5/23/2011	72.8575	6	1	2	3	1	2			5/23/2011	2				3	2
1256	1	5/12/1956	4	1	4/23/2011	5/12/2011	1	5/12/2011	55.0356	5	1	1	2	1	2			5/12/2011	2	0	0	2	3	2
1257	1	12/4/1936	1	1	4/22/2011	5/8/2011	1	5/8/2011	74.474	6	1	2	3	1	2			5/8/2011	2				3	2
1258	1	10/13/1956	12	1	4/19/2011	5/4/2011	1	5/4/2011	54.5918	4	1	1	3	5	2			5/4/2011	2				3	2
1259	1	5/18/1964	1	1	4/26/2011	5/4/2011	1	5/4/2011	46.9918	4	1	2	2	1	2			5/4/2011	2				3	2
1260	1	2/13/1928	1	1	4/26/2011	5/3/2011	1	5/3/2011	83.274	6	1	1	2	1	2			5/3/2011	2				3	2
1261	1	4/24/1957	1	1	4/23/2011	4/29/2011	1	4/29/2011	54.0493	4	3	1	2	1	2			4/29/2011	2				3	2
1262	2	1/20/1952	1	1	4/11/2011	4/29/2011	1	5/25/2012	59.3123	5	1	1	2	1	1	20	1	4/29/2011	2				3	2
1263	1	7/7/1962	6	1	4/11/2011	4/25/2011	1	4/25/2011	48.8329	4	2	1	4	1	2			4/25/2011	2				3	2
1264	1	12/1/1973	8	1	4/8/2011	4/22/2011	1	4/22/2011	37.4137	3	3	3	2	1	2			4/22/2011	2				3	2
1265	1	2/26/1970	1	1	4/8/2011	4/21/2011	1	4/21/2011	41.1753	3	2	1	2	1	2			4/21/2011	2				3	2
1266	1	3/5/1968	1	1	1/20/2011	4/19/2011	1	4/19/2011	43.1507	3	2	1	2	1	2			4/19/2011	2				3	2
1267	1	7/25/1928	3	1	4/9/2011	4/18/2011	1	4/18/2011	82.7863	6	1	1	2	1	2			4/18/2011	2				3	2
1268	1	12/21/1957	1	1	4/8/2011	4/18/2011	1	4/18/2011	53.3589	4	2	1	2	1	2			4/18/2011	2				3	2
1269	1	5/11/1970	1	1	4/7/2011	4/18/2011	1	4/18/2011	40.9644	3	3	1	2	1	2			4/18/2011	2				3	2
1270	1	12/13/1983	1	1	3/30/2011	4/18/2011	1	4/18/2011	27.3644	2	2	3	2	7	2			4/18/2011	2				3	2
1271	1	4/14/1977	1	1	1/8/2011	4/15/2011	1	2/8/2011	34.0247	2	2	1	3	1	2			4/15/2011	2				3	2
1272	1	8/15/1940	3	1	3/22/2011	4/13/2011	1	5/27/2011	70.7068	6	1	2	3	1	2			4/13/2011	2				1	1
1273	1	10/18/1940	1	1	3/19/2011	3/31/2011	1	3/31/2011	70.4959	6	3	1	2	1	2			3/31/2011	2				3	2
1274	1	6/29/1956	1	1	3/16/2011	3/29/2011	1	3/29/2011	54.7836	4	3	1	3	1	2			3/29/2011	2				3	2
1275	1	7/3/1950	1	1	2/2/2011	3/29/2011	1	3/29/2011	60.7781	5	2	2	2	1	2			3/29/2011	2				3	2
1276	1	4/4/1942	3	1	3/14/2011	3/25/2011	1	3/17/2011	69.0192	6	1	1	4	1	2			3/25/2011	2				3	2
1277	1	3/20/1927	3	1	2/22/2011	3/17/2011	1	3/17/2011	84.0493	6	1	1	2	1	2			3/17/2011	2				3	2
1278	1	8/10/1946	1	1	3/9/2011	3/15/2011	1	3/15/2011	64.6384	5	2	1	3	1	2			3/15/2011	2				3	2
1279	1	7/5/1948	1	1	2/10/2011	3/11/2011	1	3/11/2011	62.7233	5	2	1	1	1	2			3/11/2011	2				3	2
1280	1	4/1/1944	1	1	2/23/2011	3/11/2011	1	3/11/2011	66.9863	6	2	1	3	1	2			3/11/2011	2				3	2
1281	1	8/16/1963	1	1	1/30/2011	3/8/2011	1	3/8/2011	47.5918	4	3	1	2	1	2			3/8/2011	2				3	2
1282	2	9/28/1983	6	1	2/8/2011	2/28/2011	1	2/9/2011	27.4384	2	1	1	3	1	2			2/28/2011	2				3	2
1283	1	7/21/1949	1	1	1/18/2011	2/28/2011	1	2/28/2011	61.6493	5	1	13	2	1	2			2/28/2011	2				3	2
1284	1	7/5/1975	1	1	2/1/2011	2/24/2011	1	2/24/2011	35.6658	3	1	1	3	1	2			2/24/2011	2				3	2
1285	1	5/3/1980	12	1	12/6/2010	2/23/2011	1	2/23/2011	30.8301	2	3	1	3	1	2			2/23/2011	2				3	2
1286	1	8/15/1968	1	1	2/16/2011	2/22/2011	1	2/22/2011	42.5507	3	3	1	3	1	2			2/22/2011	2				3	2
1287	2	2/17/1979	6	1	2/14/2011	2/18/2011	1	2/18/2011	32.0247	2	1	1	2	1	2			2/18/2011	2				3	2
1288	1	8/20/1951	1	1	1/14/2011	1/28/2011	1	1/28/2011	59.4822	5	1	1	2	1	2			1/28/2011	2				3	2
1289	1	12/20/1966	1	1	1/8/2011	1/25/2011	1	1/25/2011	44.1288	3	1	1	2	1	2			1/25/2011	2				3	2
1290	1	3/13/1981	1	1	2/20/2010	1/20/2011	1	1/20/2011	29.8767	2	3	1	3	1	2			1/20/2011	2	0	0	2	3	2
1291	2	4/18/1943	1	1	12/18/2010	1/20/2011	1	1/20/2011	67.8055	6	2	1	2	1	2			1/20/2011	2				3	2
1292	1	6/20/1953	1	1	12/28/2010	1/19/2011	1	1/15/2011	57.6219	5	3	1	2	1	2			1/19/2011	2				3	2
1293	1	12/10/1977	13	1	11/28/2010	1/6/2011	1	1/6/2011	33.0959	2	1	1	3	1	2			1/6/2011	2				3	2
1294	1	7/28/1930	1	1	12/13/2010	1/5/2011	1	1/5/2011	80.4959	6	3	1	1	1	2			1/5/2011	2				3	2
1295	1	11/24/1941	1	1	12/15/2010	1/5/2011	1	12/18/2010	69.1616	6	1	1	2	1	2			1/5/2011	2				3	2
1296	2	4/22/1950	3	1	7/15/2011	8/15/2011	1	8/15/2011	61.3562	5	1	1	3	7	2			8/15/2011	2				3	2
1297	1	10/7/1957	1	2	12/12/2011	12/30/2011	1	12/30/2011	54.2658	4	2	1	2	1	2			12/30/2011	2				3	2
1298	2	5/11/1983	1	2	12/10/2011	12/22/2011	1	12/22/2011	28.6356	2	2	1	3	1	2			12/22/2011	2				3	2
1299	1	6/21/1954	1	2	12/20/2011	12/20/2011	1	12/20/2011	57.537	5	1	1	3	1	2			12/20/2011	2				3	2
1300	2	9/17/1962	1	2	11/1/2011	12/14/2011	1	12/14/2011	49.274	4	2	1	3	1	2			12/14/2011	2				3	2
1301	2	8/10/1961	1	2	11/17/2011	11/28/2011	1	11/28/2011	50.3342	4	1	1	3	1	2			11/28/2011	2				3	2
1302	1	4/5/1939	1	2	11/10/2011	11/25/2011	1	11/25/2011	72.6904	6	1	2	2	1	2			11/25/2011	2				3	2
1303	1	10/9/1944	13	2	11/3/2011	11/16/2011	1	11/16/2011	67.1479	6	1	1	4	7	2			11/16/2011	2				3	2
1304	1	8/7/1957	10	2	11/8/2011	11/15/2011	1	11/15/2011	54.3096	4	1	2	3	1	2			11/15/2011	2				3	2
1305	1	10/11/1964	1	2	10/31/2011	11/4/2011	1	11/4/2011	47.0959	4	2	2	3	1	2			11/4/2011	2				3	2
1306	1	3/9/1948	1	2	9/28/2011	10/25/2011	1	10/25/2011	63.6712	5	1	2	2	1	2			10/25/2011	2				3	2
1307	2	5/25/1960	1	2	10/3/2011	10/25/2011	1	10/25/2011	51.4521	4	1	2	2	1	2			10/25/2011	2				3	2
1308	1	12/5/1974	1	2	8/29/2011	10/24/2011	1	10/24/2011	36.9096	3	1	2	3	1	2			10/24/2011	2				3	2
1309	2	12/28/1968	12	2	10/8/2011	10/22/2011	1	10/22/2011	42.8438	3	1	1	3	7	2			10/22/2011	2				3	2
1310	1	2/6/1963	6	2	9/28/2011	10/13/2011	1	10/13/2011	48.7151	4	3	1	3	1	2			10/13/2011	2				3	2
1311	2	5/3/1968	8	2	7/1/2011	9/16/2011	1	9/16/2011	43.4	3	1	2	5	1	2			9/16/2011	2				3	2
1312	2	6/12/1964	1	2	6/15/2011	9/14/2011	1	9/14/2011	47.2877	4	1	1	3	1	2			9/14/2011	2				3	2
1313	1	2/14/1963	3	2	9/2/2011	9/14/2011	1	9/14/2011	48.6137	4	1	1	5	7	2			9/14/2011	2				3	2
1314	1	12/22/1947	3	2	8/1/2009	9/9/2011	1	9/9/2011	63.7589	5	1	1	4	1	2			9/9/2011	2				3	2
1315	1	2/7/1966	1	2	8/3/2011	9/7/2011	1	9/7/2011	45.611	4	1	1	3	1	2			9/7/2011	2				3	2
1316	1	3/30/1954	1	2	8/8/2011	8/31/2011	1	8/31/2011	57.4603	5	1	2	2	1	2			8/31/2011	2				3	2
1317	2	4/17/1986	5	2	7/6/2011	8/28/2011	1	8/28/2011	25.3808	2	3	1	2	1	2			8/28/2011	2				3	2
1318	1	1/22/1947	1	2	7/26/2011	8/2/2011	1	8/2/2011	64.5699	5	2	2	2	1	2			8/2/2011	2				3	2
1319	1	3/29/1969	1	2	6/30/2011	7/22/2011	1	7/22/2011	42.3425	3	3	2	3	1	2			7/22/2011	2				3	2
1320	2	12/10/1981	12	2	1/1/2011	7/16/2011	1	7/16/2011	29.6164	2	1	2	4	1	2			7/16/2011	2				3	2
1321	2	7/7/1958	1	2	10/12/2010	7/15/2011	1	7/15/2011	53.0575	4	1	1	2	1	2			7/15/2011	2				3	2
1322	1	2/18/1945	1	2	6/30/2011	7/11/2011	1	7/11/2011	66.4356	6	2	1	2	1	2			7/11/2011	2				3	2
1323	1	8/22/1955	8	2	6/16/2011	7/7/2011	1	7/7/2011	55.9123	5	3	1	3	1	2			7/7/2011	2				3	2
1324	1	3/10/1952	3	2	6/10/2011	7/1/2011	1	7/1/2011	59.3479	5	1	1	5	7	2			7/1/2011	2				3	2
1325	1	3/4/1945	3	2	6/8/2011	7/1/2011	1	7/1/2011	66.3699	6	1	2	3	1	2			7/1/2011	2				3	2
1326	1	7/4/1966	6	2	6/27/2011	6/30/2011	1	6/30/2011	45.0192	4	1	1	4	5	2			6/30/2011	2				3	2
1327	2	10/18/1956	1	2	6/15/2011	6/15/2011	1	6/15/2011	54.6932	4	2	2	3	1	2			6/15/2011	2				3	2
1328	2	3/7/1966	1	2	10/1/2010	5/20/2011	1	5/20/2011	45.2329	4	2	2	2	7	2			5/20/2011	2				3	2
1329	1	4/21/1968	1	2	5/5/2011	5/17/2011	1	5/17/2011	43.0986	3	1	2	2	1	1	4	1	5/17/2011	2				3	2
1330	2	1/20/1940	1	2	4/20/2011	5/13/2011	1	5/18/2011	71.3589	6	2	2	1	1	1	7	1	5/13/2011	2				3	2
1331	2	3/9/1975	12	2	4/23/2011	5/12/2011	1	5/12/2011	36.2	3	1	2	4	1	2			5/12/2011	2				3	2
1332	1	4/29/1977	1	2	1/1/2011	5/8/2011	1	5/8/2011	34.0466	2	2	1	2	1	2			5/8/2011	2				3	2
1333	1	1/2/1951	3	2	4/15/2011	5/5/2011	1	5/5/2011	60.3781	5	1	1	3	1	2			5/5/2011	2				3	2
1334	1	6/5/1947	1	2	3/4/2011	5/5/2011	1	5/5/2011	63.9589	5	3	1	2	1	2			5/5/2011	2				3	2
1335	2	9/21/1962	1	2	3/2/2011	5/4/2011	1	5/4/2011	48.6493	4	1	1	2	7	2			5/4/2011	2				3	2
1336	2	1/17/1943	1	2	3/10/2011	5/4/2011	1	5/4/2011	68.3397	6	2	1	2	1	2			5/4/2011	2				3	2
1337	1	2/6/1971	12	2	4/13/2011	5/4/2011	1	5/4/2011	40.2658	3	1	2	3	5	2			5/4/2011	2				2	1
1338	1	6/9/1937	4	2	4/29/2011	4/29/2011	1	4/29/2011	73.937	6	1	1	3	1	2			4/29/2011	2				3	2
1339	1	10/20/1952	3	2	12/20/2010	4/26/2011	1	4/26/2011	58.5534	5	1	1	4	1	2			4/26/2011	2				3	2
1340	1	6/7/1934	3	2	3/15/2011	4/24/2011	1	4/24/2011	76.9315	6	1	2	4	1	2			4/24/2011	2				3	2
1341	1	4/18/1966	1	2	4/6/2011	4/22/2011	1	4/22/2011	45.0411	4	1	1	3	1	2			4/22/2011	2				3	2
1342	1	4/28/1972	1	2	3/30/2011	4/21/2011	1	4/21/2011	39.0055	3	3	13	1	1	1	68	1	4/21/2011	2				3	2
1343	1	5/28/1941	1	2	3/20/2011	4/17/2011	1	4/17/2011	69.9342	6	2	1	1	1	2			4/17/2011	2				3	2
1344	2	7/5/1971	1	2	3/13/2011	4/15/2011	1	4/15/2011	39.8055	3	1	13	2	1	2			4/15/2011	2	2	2	2	3	2
1345	1	8/7/1969	1	2	3/28/2011	4/2/2011	1	4/2/2011	41.6795	3	3	1	2	1	2			4/2/2011	2				3	2
1346	2	7/27/1987	1	2	3/1/2011	3/31/2011	1	3/31/2011	23.6932	1	3	2	3	1	2			3/31/2011	2				3	2
1347	1	2/16/1964	4	2	12/10/2010	3/23/2011	1	3/23/2011	47.1288	4	2	1	3	1	2			3/23/2011	2				3	2
1348	1	4/15/1963	1	2	3/3/2011	3/21/2011	1	3/21/2011	47.9644	4	2	2	2	1	1	29	1	3/21/2011	2				3	2
1349	1	11/8/1947	1	2	2/12/2011	3/17/2011	1	3/17/2011	63.3973	5	3	1	2	1	2			3/17/2011	2				3	2
1350	1	4/23/1939	1	2	2/15/2011	3/17/2011	1	3/17/2011	71.9479	6	3	2	2	1	2			3/17/2011	2				3	2
1351	1	5/10/1965	6	2	2/16/2011	3/9/2011	1	3/9/2011	45.8603	4	2	1	3	5	2			3/9/2011	2				3	2
1352	1	5/29/1951	1	2	2/26/2011	3/3/2011	1	3/3/2011	59.8027	5	3	2	2	1	2			3/3/2011	2				3	2
1353	1	7/18/1974	12	2	11/1/2010	2/24/2011	1	2/24/2011	36.6301	3	3	2	3	6	2			2/24/2011	2				3	2
1354	1	8/25/1979	1	2	2/11/2011	2/18/2011	1	2/18/2011	31.5068	2	3	2	2	1	2			2/18/2011	2				3	2
1355	1	9/21/1949	1	2	1/22/2011	2/18/2011	1	2/18/2011	61.4521	5	2	2	2	1	2			2/18/2011	2				3	2
1356	1	11/17/1973	1	2	1/12/2011	2/18/2011	1	2/18/2011	37.2795	3	3	2	2	1	2			2/18/2011	2				3	2
1357	1	12/24/1941	3	2	6/10/2010	1/26/2011	1	1/26/2011	69.137	6	1	2	4	1	2			1/26/2011	2				3	2
1358	1	9/9/1944	1	2	1/1/2011	1/24/2011	1	2/14/2011	66.4192	6	2	1	2	1	1	260	1	1/24/2011	2				3	2
1359	1	2/11/1978	1	2	12/10/2010	1/18/2011	1	1/18/2011	32.9562	2	1	1	2	1	2			1/18/2011	2				3	2
1360	2	6/15/1980	1	2	11/26/2010	1/17/2011	1	1/17/2011	30.611	2	1	1	2	1	2			1/17/2011	2				3	2
1361	1	9/15/1940	3	2	11/30/2010	1/15/2011	1	1/15/2011	70.3808	6	1	2	4	1	2			1/15/2011	2				3	2
1362	1	5/8/1960	1	2	12/6/2010	1/14/2011	1	1/14/2011	50.7205	4	1	2	3	1	2			1/14/2011	2				3	2
1363	1	9/22/1953	1	2	12/24/2010	1/4/2011	1	1/4/2011	57.3233	5	1	1	3	1	2			1/4/2011	2				3	2
1364	2	4/6/1977	1	2	2/2/2011	3/17/2011	1	3/17/2011	33.9671	2	2	3	3	1	2			3/17/2011	2				3	2
1365	1	2/20/1981	6	2	1/20/2011	3/3/2011	1	3/3/2011	30.0493	2	1	1	3	1	2			3/3/2011	2				3	2
1366	1	4/26/1959	3	2	10/14/2011	10/27/2011	1	10/27/2011	52.5397	4	1	2	5	1	2			10/27/2011	2				3	2
1367	1	5/1/1980	1	1	12/19/2011	12/30/2011	1	12/31/2011	31.6849	2	3	1	2	1	2			12/31/2011	2				3	2
1368	1	2/8/1936	1	1	11/2/2011	12/26/2011	1	12/27/2011	75.9315	6	2	1	2	1	2			12/27/2011	2				3	2
1369	1	8/23/1953	4	1	12/14/2011	12/22/2011	1	12/22/2011	58.3699	5	1	2	2	1	2			12/23/2011	2				3	2
1370	1	1/1/1957	1	1	11/28/2011	12/12/2011	1	12/12/2011	54.9808	4	1	1	2	1	2			12/13/2011	2				1	1
1371	1	5/12/1956	1	1	11/4/2011	12/6/2011	1	12/6/2011	55.6055	5	3	1	3	1	2			12/7/2011	2				3	2
1372	1	7/3/1956	1	1	11/7/2011	11/22/2011	1	11/23/2011	55.4247	5	1	1	2	1	2			11/23/2011	2				3	2
1373	1	3/22/1963	1	1	11/14/2011	11/22/2011	1	11/22/2011	48.7041	4	2	2	2	1	2			11/23/2011	2				3	2
1374	1	5/15/1951	1	1	9/23/2011	11/21/2011	1	11/22/2011	60.5616	5	1	2	2	1	2			11/22/2011	2				3	2
1375	1	4/24/1947	1	1	10/17/2011	11/17/2011	1	11/18/2011	64.611	5	1	1	2	1	2			11/18/2011	2				3	2
1376	1	10/22/1941	1	1	10/27/2011	11/9/2011	1	11/10/2011	70.0959	6	1	1	3	1	2			11/10/2011	2				3	2
1377	1	6/12/1953	1	1	9/5/2011	10/13/2011	1	10/14/2011	58.3753	5	2	1	2	1	2			10/14/2011	2				1	1
1378	1	9/5/1941	1	1	8/20/2011	10/13/2011	1	10/14/2011	70.1507	6	1	1	2	1	2			10/14/2011	2				3	2
1379	1	12/30/1940	1	1	8/29/2011	10/13/2011	1	10/14/2011	70.8329	6	3	1	2	1	2			10/14/2011	2				3	2
1380	1	1/15/1949	1	1	7/19/2011	10/9/2011	1	10/9/2011	62.7726	5	2	2	2	1	2			10/10/2011	2				3	2
1381	1	9/7/1972	1	1	7/6/2011	9/22/2011	1	9/23/2011	39.0658	3	3	3	2	6	2			9/23/2011	2				3	2
1382	1	9/2/1952	1	1	9/5/2011	9/20/2011	1	9/20/2011	59.0877	5	2	1	2	1	2			9/21/2011	2				3	2
1383	2	9/13/1939	1	1	6/22/2011	9/14/2011	1	9/14/2011	72.0521	6	2	1	1	1	2			9/15/2011	2				1	1
1384	1	9/15/1968	1	1	8/24/2011	9/13/2011	1	9/14/2011	43.0219	3	3	2	2	1	2			9/14/2011	2				1	1
1385	1	11/22/1940	1	1	6/10/2011	9/1/2011	1	9/1/2011	70.8219	6	1	2	2	1	2			9/2/2011	2				3	2
1386	1	8/20/1945	1	1	7/26/2011	8/30/2011	1	8/30/2011	66.0712	6	2	1	2	1	2			8/31/2011	2				3	2
1387	1	6/7/1952	1	1	6/3/2011	8/9/2011	1	8/10/2011	59.211	5	1	1	3	1	2			8/10/2011	2				3	2
1388	1	12/22/1949	1	1	7/21/2011	8/1/2011	1	8/1/2011	61.6493	5	3	1	1	1	2			8/2/2011	2				1	1
1389	1	6/2/1938	1	1	5/29/2011	7/15/2011	1	7/15/2011	73.1671	6	2	2	1	1	2			7/16/2011	2				3	2
1390	1	6/25/1975	1	1	6/14/2011	6/28/2011	1	6/29/2011	36.0329	3	3	1	3	1	2			6/29/2011	2				3	2
1391	1	8/8/1949	1	1	5/10/2011	6/8/2011	1	6/9/2011	61.874	5	1	1	2	1	2			6/9/2011	2				3	2
1392	1	5/25/1966	1	1	5/25/2011	5/31/2011	1	5/31/2011	45.0466	4	1	2	2	1	2			6/1/2011	2				3	2
1393	2	11/17/1954	1	1	5/3/2011	5/30/2011	1	5/31/2011	56.5699	5	1	1	2	1	2			5/31/2011	2				3	2
1394	1	6/25/1951	1	1	5/12/2011	5/30/2011	1	5/31/2011	59.9699	5	2	2	2	1	2			5/31/2011	2				3	2
1395	1	2/1/1952	1	1	5/5/2011	5/26/2011	1	5/26/2011	59.3534	5	2	2	2	1	2			5/27/2011	2				3	2
1396	2	2/24/1948	1	1	4/10/2011	5/10/2011	1	5/11/2011	63.2493	5	1	1	1	1	2			5/11/2011	2				3	2
1397	1	3/12/1962	1	1	4/2/2011	4/21/2011	1	4/22/2011	49.1425	4	1	2	2	1	2			4/22/2011	2				3	2
1398	1	9/22/1948	1	1	3/16/2011	4/19/2011	1	4/19/2011	62.6137	5	1	1	2	1	2			4/20/2011	2				3	2
1399	1	12/24/1954	1	1	3/31/2011	4/15/2011	1	4/16/2011	56.3452	5	1	1	2	1	2			4/16/2011	2				3	2
1400	1	5/8/1971	1	1	3/28/2011	4/12/2011	1	4/13/2011	39.9562	3	1	1	2	1	2			4/13/2011	2				3	2
1401	1	9/25/1957	1	1	3/31/2011	4/12/2011	1	4/13/2011	53.5808	4	3	2	1	1	2			4/13/2011	2				3	2
1402	1	1/5/1980	1	1	1/28/2011	4/7/2011	1	4/7/2011	31.274	2	1	2	3	1	2			4/8/2011	2				3	2
1403	1	7/6/1948	1	1	3/1/2011	3/28/2011	1	3/29/2011	62.7671	5	3	1	1	1	2			3/29/2011	2				3	2
1404	1	6/7/1969	1	1	3/1/2011	3/22/2011	1	3/22/2011	41.8164	3	2	1	2	1	2			3/23/2011	2				3	2
1405	1	8/3/1972	1	1	10/21/2010	3/16/2011	1	3/17/2011	38.6411	3	2	2	2	1	2			3/17/2011	2				3	2
1406	1	3/27/1929	1	1	2/28/2011	3/14/2011	1	3/15/2011	82.0192	6	1	1	1	1	2			3/15/2011	2				3	2
1407	1	5/12/1953	3	1	3/8/2011	3/14/2011	1	3/15/2011	57.8767	5	1	2	5	1	2			3/15/2011	2				3	2
1408	1	9/1/1974	1	1	1/1/2011	3/8/2011	1	3/8/2011	36.5397	3	3	2	3	5	2			3/9/2011	2				3	2
1409	1	1/24/1970	13	1	2/24/2011	2/28/2011	1	2/28/2011	41.1233	3	1	1	4	1	2			3/1/2011	2				3	2
1410	1	2/15/1944	1	1	2/11/2011	2/15/2011	1	2/16/2011	67.0466	6	1	1	2	1	2			2/16/2011	2				3	2
1411	1	11/6/1975	1	1	1/31/2011	2/11/2011	1	2/12/2011	35.2904	3	3	1	3	1	2			2/12/2011	2				3	2
1412	2	11/3/1954	1	1	1/18/2011	2/9/2011	1	2/9/2011	56.3068	5	2	1	4	1	2			2/10/2011	2				2	1
1413	1	10/3/1931	1	1	1/8/2011	1/24/2011	1	1/24/2011	79.3644	6	2	2	1	1	2			1/25/2011	2				3	2
1414	1	12/19/1948	1	1	9/7/2010	1/17/2011	1	1/18/2011	62.1205	5	1	1	2	1	2			1/18/2011	2				3	2
1415	1	1/17/1957	1	1	12/13/2010	1/11/2011	1	1/11/2011	54.0192	4	1	1	2	1	2			1/12/2011	2				3	2
1416	2	12/1/1964	4	1	12/13/2010	1/11/2011	1	1/11/2011	46.1425	4	2	2	4	1	2			1/12/2011	2				3	2
1417	1	10/12/1958	1	1	12/8/2011	12/20/2011	1	12/20/2011	53.2247	4	2	2	2	1	2			12/21/2011	2				3	2
1418	1	3/17/1983	6	1	7/1/2011	7/1/2011	1	7/6/2011	28.3096	2	3	1	2	5	1	412	2	7/2/2011	2				3	2
1419	1	7/11/1972	1	1	5/12/2011	5/16/2011	1	5/17/2011	38.8712	3	1	2	2	1	2			5/17/2011	2				3	2
1420	2	8/15/1951	3	1	12/30/2010	1/18/2011	1	1/18/2011	59.4685	5	1	1	4	1	2			1/19/2011	2				3	2
1421	1	6/7/1969	6	2	8/29/2011	9/4/2011	1	9/4/2011	42.2712	3	4	1	4	1	2			9/5/2011	2				3	2
1422	1	10/11/1962	1	2	4/8/2010	9/1/2011	1	9/1/2011	48.9233	4	1	1	2	1	2			9/2/2011	2				3	2
1423	1	7/18/1965	1	2	8/9/2011	8/25/2011	1	8/26/2011	46.1342	4	1	1	2	1	2			8/26/2011	2				3	2
1424	1	2/3/1949	1	2	6/30/2011	7/24/2011	1	7/24/2011	62.5096	5	1	2	2	1	2			7/25/2011	2				3	2
1425	1	2/24/1963	1	2	3/28/2011	5/3/2011	1	5/3/2011	48.2192	4	1	1	3	1	2			5/4/2011	2				3	2
1426	1	11/11/1977	1	2	4/12/2011	4/19/2011	1	4/20/2011	33.4575	2	3	2	2	1	2			4/20/2011	2				3	2
1427	1	3/17/1969	8	2	4/11/2011	4/15/2011	1	4/16/2011	42.1068	3	1	1	1	1	2			4/16/2011	2				3	2
1428	1	3/5/1972	1	2	2/19/2011	3/23/2011	1	3/23/2011	39.074	3	3	1	3	1	2			3/24/2011	2				3	2
1429	2	8/15/1964	1	2	2/15/2011	3/10/2011	1	3/10/2011	46.5973	4	1	1	3	1	1	5	1	3/11/2011	2				3	2
1430	1	12/5/1952	3	2	1/11/2011	1/19/2011	1	1/20/2011	58.1616	5	1	1	4	1	2			1/20/2011	2				3	2
1431	1	5/12/1982	1	2	8/10/2011	12/19/2011	1	12/20/2011	29.6247	2	3	1	3	1	2			12/20/2011	2				3	2
1432	1	4/14/1960	4	2	5/9/2011	5/12/2011	1	5/12/2011	51.1096	4	1	1	5	1	2			5/13/2011	2				2	1
1433	1	5/4/1969	6	2	4/10/2011	5/5/2011	1	5/5/2011	42.0301	3	3	2	3	1	2			5/6/2011	2				3	2
1434	1	11/6/1983	1	2	4/6/2011	4/14/2011	1	4/15/2011	27.4548	2	3	2	1	6	2			4/15/2011	2				3	2
1435	1	11/13/1962	1	2	3/28/2011	4/11/2011	1	4/11/2011	48.4411	4	1	1	3	1	2			4/12/2011	2				3	2
1436	1	10/29/1955	1	1	12/7/2011	12/21/2011	1	12/23/2011	56.1836	5	1	1	2	1	2			12/23/2011	2				3	2
1437	1	1/21/1935	1	1	11/7/2011	11/28/2011	1	11/28/2011	76.9041	6	2	1	1	1	2			11/30/2011	2				3	2
1438	1	5/18/1937	6	1	11/9/2011	11/23/2011	1	11/24/2011	74.5671	6	1	1	2	1	2			11/25/2011	2				3	2
1439	1	10/10/1929	1	1	9/9/2011	10/9/2011	1	10/10/2011	82.0521	6	1	1	2	1	2			10/11/2011	2				3	2
1440	1	9/25/1951	1	1	7/7/2011	9/20/2011	1	9/22/2011	60.0274	5	2	1	3	1	2			9/22/2011	2				3	2
1441	1	8/10/1935	1	1	7/19/2011	9/18/2011	1	9/18/2011	76.1589	6	1	1	2	1	2			9/20/2011	2				3	2
1442	1	5/18/1954	12	1	6/29/2011	9/14/2011	1	9/14/2011	57.3644	5	2	1	3	1	2			9/16/2011	2				1	1
1443	1	8/1/1931	3	1	6/17/2011	8/22/2011	1	8/23/2011	80.1123	6	1	1	2	1	2			8/24/2011	2				3	2
1444	1	1/28/1979	1	1	7/12/2011	8/22/2011	1	8/23/2011	32.5863	2	3	1	3	1	2			8/24/2011	2				3	2
1445	1	6/24/1940	1	1	6/24/2011	8/22/2011	1	8/22/2011	71.2082	6	2	1	2	1	2			8/24/2011	2				3	2
1446	1	8/15/1981	1	1	7/16/2011	8/15/2011	1	8/15/2011	30.0192	2	3	13	3	1	2			8/17/2011	2				3	2
1447	1	5/6/1933	1	1	7/7/2011	8/2/2011	1	8/2/2011	78.2932	6	2	1	1	1	2			8/4/2011	2				3	2
1448	1	10/17/1958	1	1	6/24/2011	7/20/2011	1	7/21/2011	52.7918	4	1	1	3	1	2			7/22/2011	2				2	1
1449	2	3/18/1946	1	1	7/6/2011	7/19/2011	1	7/20/2011	65.3808	6	2	1	1	1	2			7/21/2011	2				3	2
1450	1	5/31/1973	1	1	6/1/2011	7/13/2011	1	7/14/2011	38.1425	3	2	1	2	1	2			7/15/2011	2				3	2
1451	1	2/1/1968	1	1	5/5/2011	6/28/2011	1	6/29/2011	43.4329	3	3	1	2	1	2			6/30/2011	2				3	2
1452	1	11/14/1969	8	1	3/18/2011	5/1/2011	1	5/3/2011	41.4877	3	2	1	3	1				5/3/2011	2				3	2
1453	1	5/11/1929	1	1	4/14/2011	4/25/2011	1	4/26/2011	82.011	6	2	1	2	1	2			4/27/2011	2				3	2
1454	1	10/6/1939	3	1	3/16/2011	3/29/2011	1	3/29/2011	71.526	6	2	1	2	1	2			3/31/2011	2				3	2
1455	1	8/14/1941	1	1	2/5/2011	3/29/2011	1	3/29/2011	69.6685	6	2	2	1	1	2			3/31/2011	2				3	2
1456	1	8/16/1948	1	1	3/12/2011	3/28/2011	1	3/29/2011	62.6548	5	2	1	2	1	2			3/30/2011	2				3	2
1457	2	2/26/1950	1	1	2/15/2011	3/21/2011	1	3/22/2011	61.1041	5	1	1	3	1	2			3/23/2011	2				3	2
1458	1	10/26/1943	1	1	1/6/2011	1/20/2011	1	1/22/2011	67.2822	6	1	2	2	1	2			1/22/2011	2				3	2
1459	1	6/12/1969	1	1	12/23/2010	1/18/2011	1	1/20/2011	41.6301	3	3	1	3	1	2			1/20/2011	2				3	2
1460	2	12/5/1948	6	1	7/1/2011	11/4/2011	1	11/6/2011	62.9562	5	2	1	1	1	2			11/6/2011	2				3	2
1461	2	8/31/1974	1	2	8/22/2011	8/31/2011	1	9/1/2011	37.0247	3	1	1	1	1	1	6	1	9/2/2011	2				3	2
1462	1	5/5/1955	1	2	6/27/2011	7/5/2011	1	7/7/2011	56.2055	5	2	2	3	1	1	145	1	7/7/2011	2				3	2
1463	1	1/28/1952	1	2	6/2/2011	6/14/2011	1	6/16/2011	59.4164	5	3	1	2	1	1	5	1	6/16/2011	2				1	1
1464	1	6/8/1969	1	2	2/19/2011	3/2/2011	1	3/2/2011	41.7589	3	1	2	3	1	2			3/4/2011	2				3	2
1465	1	8/16/1970	1	2	2/14/2011	2/23/2011	1	2/24/2011	40.5507	3	1	2	3	1	2			2/25/2011	2				3	2
1466	1	10/4/1980	10	1	12/4/2011	12/19/2011	1	12/20/2011	31.2274	2	1	1	4	1	2			12/22/2011	2				3	2
1467	1	10/3/1976	1	1	12/2/2011	12/19/2011	1	12/22/2011	35.2329	3	3	1	2	1	2			12/22/2011	2				3	2
1468	1	9/10/1943	1	1	11/24/2011	12/9/2011	1	12/11/2011	68.2932	6	3	1	2	1	2			12/12/2011	2				3	2
1469	1	4/12/1944	1	1	10/31/2011	11/17/2011	1	11/19/2011	67.6438	6	1	1	4	1	2			11/20/2011	2				3	2
1470	1	9/18/1979	1	1	11/1/2011	11/14/2011	1	11/15/2011	32.1781	2	1	1	3	1	2			11/17/2011	2				3	2
1471	1	10/6/1974	13	1	10/10/2011	11/4/2011	1	11/5/2011	37.1041	3	3	1	3	1	2			11/7/2011	2				3	2
1472	1	4/12/1940	6	1	7/7/2011	7/15/2011	1	7/15/2011	71.3041	6	1	1	2	1	2			7/18/2011	2				3	2
1473	1	4/1/1938	3	1	6/20/2011	7/11/2011	1	7/12/2011	73.326	6	1	2	3	1	2			7/14/2011	2				3	2
1474	1	12/25/1949	3	1	5/27/2011	7/7/2011	1	7/7/2011	61.5726	5	1	2	3	1	2			7/10/2011	2				2	1
1475	1	10/5/1946	6	1	6/10/2011	6/24/2011	1	6/26/2011	64.7616	5	2	1	4	1	2			6/27/2011	2				3	2
1476	1	1/9/1980	1	1	4/7/2011	4/26/2011	1	4/29/2011	31.3151	2	3	1	2	1	2			4/29/2011	2				3	2
1477	1	12/12/1983	1	1	4/14/2011	4/25/2011	1	4/27/2011	27.3863	2	1	1	3	1	2			4/28/2011	2				3	2
1478	1	6/4/1961	1	1	4/10/2011	4/22/2011	1	4/24/2011	49.9151	4	2	2	2	1	2			4/25/2011	2				3	2
1479	1	5/20/1936	1	1	4/1/2011	4/15/2011	1	4/18/2011	74.9534	6	2	1	1	1	2			4/18/2011	2				3	2
1480	1	11/1/1981	1	1	3/13/2011	3/28/2011	1	3/31/2011	29.4219	2	3	13	3	1	2			3/31/2011	2				3	2
1481	2	6/10/1967	1	1	3/10/2011	3/25/2011	1	3/25/2011	43.8192	3	1	1	2	1	2			3/28/2011	2				3	2
1482	1	4/5/1938	6	1	2/8/2011	3/22/2011	1	3/23/2011	73.011	6	2	1	2	1	2			3/25/2011	2				3	2
1483	1	11/24/1966	1	1	2/28/2011	3/14/2011	1	3/17/2011	44.3315	3	1	1	2	1	2			3/17/2011	2				3	2
1484	2	6/24/1973	1	1	1/29/2011	3/1/2011	1	2/26/2011	37.7096	3	1	3	2	1	2			3/4/2011	2				3	2
1485	1	9/6/1947	1	1	1/12/2011	2/9/2011	1	2/10/2011	63.4712	5	2	1	2	1	2			2/12/2011	2				3	2
1486	1	4/16/1962	1	1	1/15/2011	1/28/2011	1	1/28/2011	48.8192	4	1	2	3	1	2			1/31/2011	2				3	2
1487	1	11/22/1947	1	1	1/20/2011	1/27/2011	1	1/30/2011	63.2247	5	2	1	2	1	2			1/30/2011	2				3	2
1488	1	9/3/1974	6	1	10/26/2011	11/7/2011	1	11/10/2011	37.2027	3	3	1	2	1	2			11/10/2011	2				3	2
1489	1	1/16/1980	1	2	12/9/2011	12/20/2011	1	12/21/2011	31.9479	2	3	1	2	1	1	15	1	12/23/2011	2				3	2
1490	1	6/29/1946	1	2	9/27/2011	10/9/2011	1	10/11/2011	65.3233	6	1	2	2	1	2			10/12/2011	2				3	2
1491	1	4/12/1962	1	2	8/20/2011	8/29/2011	1	8/31/2011	49.4137	4	2	2	3	1	2			9/1/2011	2				3	2
1492	1	4/4/1953	8	2	1/27/2011	2/15/2011	1	2/16/2011	57.9068	5	1	2	3	1	2			2/18/2011	2				3	2
1493	1	3/29/1953	1	1	11/25/2011	12/12/2011	1	12/14/2011	58.7452	5	1	1	2	1	2			12/16/2011	2				3	2
1494	1	7/5/1967	1	1	11/16/2011	11/28/2011	1	12/2/2011	44.4301	3	2	1	2	1	2			12/2/2011	2				3	2
1495	1	4/1/1966	6	1	10/24/2011	10/31/2011	1	11/1/2011	45.6137	4	3	1	2	1	2			11/4/2011	2				3	2
1496	1	6/5/1951	1	1	9/14/2011	10/20/2011	1	10/20/2011	60.4164	5	1	1	2	1	2			10/24/2011	2				3	2
1497	2	11/28/1938	1	1	7/26/2011	10/12/2011	1	10/12/2011	72.9205	6	2	1	2	1	2			10/16/2011	2				3	2
1498	1	7/21/1931	1	1	8/25/2011	9/9/2011	1	9/9/2011	80.1918	6	1	1	2	1	2			9/13/2011	2				3	2
1499	2	12/10/1979	1	1	7/21/2011	8/19/2011	1	8/19/2011	31.7123	2	1	1	3	7	2			8/23/2011	2				3	2
1500	1	10/12/1924	1	1	6/27/2011	8/5/2011	1	8/9/2011	86.8712	6	1	1	3	1	2			8/9/2011	2				3	2
1501	1	1/30/1931	1	1	4/26/2011	5/6/2011	1	5/9/2011	80.3178	6	1	1	2	1	2			5/10/2011	2				3	2
1502	1	11/18/1935	1	1	4/11/2011	4/21/2011	1	4/21/2011	75.474	6	2	2	2	1	2			4/25/2011	2				3	2
1503	1	9/21/1956	1	1	4/11/2011	4/21/2011	1	4/25/2011	54.6164	4	1	13	3	1	2			4/25/2011	2				3	2
1504	1	9/28/1970	1	1	3/25/2011	4/2/2011	1	4/3/2011	40.537	3	3	1	3	1	2			4/6/2011	2				3	2
1505	2	10/11/1963	1	1	3/25/2011	4/2/2011	1	4/6/2011	47.5068	4	1	2	1	1	2			4/6/2011	2				3	2
1506	1	2/5/1945	1	1	2/22/2011	3/11/2011	1	3/15/2011	66.137	6	1	1	2	1	2			3/15/2011	2				3	2
1507	2	7/25/1964	1	1	1/20/2011	2/11/2011	1	2/15/2011	46.5808	4	1	1	3	1	2			2/15/2011	2				3	2
1508	1	4/15/1955	1	1	1/9/2011	1/26/2011	1	1/30/2011	55.8219	5	1	1	3	1	2			1/30/2011	2				3	2
1509	1	2/4/1973	1	1	11/25/2011	12/19/2011	1	12/20/2011	38.8959	3	1	13	2	1	2			12/23/2011	2				3	2
1510	1	1/22/1985	3	2	3/30/2011	9/11/2015	1	11/19/2015	30.6548	2	3	1	5	2	1	544	2	9/15/2015	2				3	2
1511	1	1/27/1978	2	2	12/1/2011	12/8/2011	1	12/8/2011	33.8849	2	1	1	3	1	2			12/12/2011	2				3	2
1512	1	4/15/1936	1	2	9/16/2011	10/10/2011	1	10/11/2011	75.537	6	2	2	2	1	2			10/14/2011	2				3	2
1513	1	10/15/1963	1	2	7/23/2011	8/8/2011	1	8/12/2011	47.8466	4	1	1	2	1	2			8/12/2011	2				3	2
1514	2	7/28/1969	1	2	7/20/2011	7/27/2011	1	7/29/2011	42.0247	3	1	3	2	1	2			7/31/2011	2				3	2
1515	1	3/20/1981	1	2	3/18/2011	4/7/2011	1	4/11/2011	30.0685	2	1	2	3	1	1	13	1	4/11/2011	2				3	2
1516	2	10/16/1945	1	2	3/28/2011	4/2/2011	1	4/2/2011	65.5041	6	1	1	2	1	1	43	1	4/6/2011	2				3	2
1517	1	5/22/1967	4	2	10/28/2010	1/24/2011	1	1/27/2011	43.7068	3	1	1	3	1	1	21	1	1/28/2011	2				3	2
1518	1	10/9/1957	4	2	10/17/2011	11/24/2011	1	11/28/2011	54.1616	4	2	1	4	1	1	18	1	11/28/2011	2				3	2
1519	1	11/3/1943	6	1	10/20/2011	11/3/2011	1	11/3/2011	68.0466	6	3	1	2	1	2			11/8/2011	2				3	2
1520	1	10/24/1942	1	1	8/31/2011	10/26/2011	1	10/30/2011	69.0521	6	1	1	3	1	2			10/31/2011	2				3	2
1521	1	1/19/1942	1	1	4/15/2011	10/13/2011	1	10/18/2011	69.7781	6	1	1	2	1	2			10/18/2011	2	2	2	2	3	2
1522	1	6/4/1954	1	1	9/30/2011	10/13/2011	1	10/14/2011	57.3973	5	1	1	2	1	2			10/18/2011	2				3	2
1523	2	8/11/1965	6	1	9/28/2011	10/8/2011	1	10/12/2011	46.189	4	2	1	2	1	2			10/13/2011	2				3	2
1524	1	7/22/1958	1	1	5/6/2011	9/23/2011	1	9/25/2011	53.2082	4	1	1	2	1	2			9/28/2011	2				3	2
1525	1	10/6/1957	1	1	7/19/2011	9/11/2011	1	9/14/2011	53.9671	4	1	1	2	1	2			9/16/2011	2				3	2
1526	1	10/9/1934	1	1	7/8/2011	9/9/2011	1	9/9/2011	76.9699	6	1	1	1	1	2			9/14/2011	2				3	2
1527	2	7/3/1952	6	1	7/24/2011	8/3/2011	1	8/8/2011	59.1233	5	1	1	2	1	2			8/8/2011	2				3	2
1528	2	8/10/1937	1	1	6/30/2011	7/29/2011	1	8/1/2011	74.0164	6	1	2	2	1	2			8/3/2011	2				3	2
1529	1	10/19/1944	1	1	4/29/2011	6/2/2011	1	6/7/2011	66.663	6	1	2	3	1	2			6/7/2011	2				3	2
1530	1	9/19/1939	1	1	5/14/2011	5/25/2011	1	5/26/2011	71.7288	6	1	1	2	1	2			5/30/2011	2				3	2
1531	1	11/25/1928	3	1	4/22/2011	5/6/2011	1	5/7/2011	82.4986	6	1	2	2	1	2			5/11/2011	2				3	2
1532	1	9/10/1946	1	1	4/16/2011	4/19/2011	1	4/19/2011	64.6493	5	1	1	3	1	2			4/24/2011	2				3	2
1533	1	8/1/1943	1	1	3/29/2011	4/15/2011	1	4/18/2011	67.7507	6	3	1	2	1	2			4/20/2011	2				3	2
1534	1	11/26/1944	1	1	3/22/2011	4/8/2011	1	4/10/2011	66.4082	6	2	2	2	1	2			4/13/2011	2				3	2
1535	1	12/15/1969	8	1	3/1/2011	3/23/2011	1	3/26/2011	41.2959	3	1	1	3	1	2			3/28/2011	2				3	2
1536	2	8/10/1982	1	1	1/7/2011	1/17/2011	1	1/22/2011	28.4575	2	1	2	3	1	2			1/22/2011	2				2	1
1537	1	3/2/1934	13	1	12/28/2010	1/14/2011	1	1/15/2011	76.9233	6	1	1	3	1	2			1/19/2011	2				3	2
1538	1	12/28/1973	1	1	12/14/2010	12/31/2010	1	1/2/2011	37.0329	3	1	1	3	1	2			1/5/2011	2				3	2
1539	1	5/12/1934	3	1	10/11/2011	10/19/2011	1	10/20/2011	77.4904	6	1	1	4	1	2			10/24/2011	2				3	2
1540	1	4/5/1992	6	2	9/10/2011	11/2/2011	1	11/2/2011	19.589	1	3	1	3	1	2			11/7/2011	2				1	1
1541	1	11/11/1975	1	2	7/31/2011	8/12/2011	1	8/16/2011	35.7753	3	1	2	2	1	2			8/17/2011	2				3	2
1542	1	4/18/1949	6	2	1/28/2011	3/28/2011	1	3/30/2011	61.9836	5	1	2	2	1	2			4/2/2011	2				3	2
1543	1	3/11/1963	1	2	12/28/2010	2/9/2011	1	2/10/2011	47.9507	4	1	1	3	1	2			2/14/2011	2				3	2
1544	1	7/8/1967	1	2	3/8/2011	3/17/2011	1	3/18/2011	43.7205	3	3	2	4	1	2			3/22/2011	2				3	2
1545	1	8/29/1938	1	1	11/27/2011	12/22/2011	1	12/23/2011	73.3644	6	1	1	1	1	2			12/28/2011	2				3	2
1546	1	3/10/1949	1	1	10/25/2011	12/13/2011	1	12/16/2011	62.8027	5	1	1	2	1	2			12/19/2011	2				3	2
1547	1	6/4/1957	3	1	11/7/2011	11/24/2011	1	11/29/2011	54.5096	4	2	2	4	1	1	334	2	11/30/2011	2				3	2
1548	2	12/28/1984	6	1	11/4/2011	11/23/2011	1	11/29/2011	26.9205	2	3	1	2	1	2			11/29/2011	2				3	2
1549	1	6/17/1964	1	1	10/4/2011	11/23/2011	1	11/27/2011	47.4658	4	3	2	2	1	2			11/29/2011	2				3	2
1550	1	11/1/1983	1	1	10/30/2011	11/11/2011	1	11/15/2011	28.0466	2	3	1	3	1	2			11/17/2011	2				3	2
1551	1	6/21/1954	6	1	10/13/2011	10/22/2011	1	10/26/2011	57.3753	5	2	1	2	1	2			10/28/2011	2				3	2
1552	1	2/14/1964	1	1	6/27/2011	7/19/2011	1	7/20/2011	47.4575	4	1	2	2	1	2			7/25/2011	2				3	2
1553	1	10/25/1930	1	1	6/28/2011	7/12/2011	1	7/15/2011	80.7671	6	2	1	2	1	2			7/18/2011	2				3	2
1554	1	3/8/1978	1	1	6/17/2011	7/12/2011	1	7/15/2011	33.3671	2	1	2	2	5	2			7/18/2011	2				3	2
1555	1	6/21/1931	1	1	4/20/2011	6/28/2011	1	6/30/2011	80.074	6	1	1	2	1	2			7/4/2011	2				3	2
1556	1	12/3/1954	1	1	4/22/2011	6/28/2011	1	7/1/2011	56.6055	5	1	1	2	1	2			7/4/2011	2				3	2
1557	1	8/10/1927	1	1	6/16/2011	6/21/2011	1	6/22/2011	83.9205	6	2	1	2	1	2			6/27/2011	2				3	2
1558	1	9/8/1941	1	1	5/9/2011	5/17/2011	1	5/17/2011	69.7342	6	1	1	2	1	2			5/23/2011	2				3	2
1559	1	5/7/1960	1	1	5/1/2011	5/13/2011	1	5/17/2011	51.0493	4	1	1	4	1	2			5/19/2011	2				3	2
1560	1	3/26/1965	1	1	4/13/2011	5/3/2011	1	5/6/2011	46.1342	4	1	1	3	1	2			5/9/2011	2				3	2
1561	2	9/18/1939	1	1	4/9/2011	4/21/2011	1	4/27/2011	71.6384	6	1	1	2	1	2			4/27/2011	2				3	2
1562	1	3/4/1926	1	1	3/31/2011	4/14/2011	1	4/16/2011	85.1699	6	1	1	1	1	2			4/20/2011	2				3	2
1563	2	6/8/1986	1	1	3/2/2011	3/22/2011	1	3/24/2011	24.8027	1	3	1	3	1	2			3/28/2011	2				3	2
1564	1	2/28/1937	1	1	1/28/2011	3/1/2011	1	3/5/2011	74.0521	6	2	1	3	1	2			3/7/2011	2				3	2
1565	1	12/1/1950	1	1	1/31/2011	3/1/2011	1	3/3/2011	60.2877	5	1	1	2	1	2			3/7/2011	2				3	2
1566	1	2/12/1946	12	1	12/30/2010	1/25/2011	1	1/31/2011	64.9945	5	1	1	3	1	2			1/31/2011	2				3	2
1567	1	4/10/1947	1	1	1/4/2011	1/13/2011	1	1/16/2011	63.8055	5	2	2	2	1	2			1/19/2011	2				1	1
1568	1	9/14/1957	6	1	12/22/2010	12/31/2010	1	1/6/2011	53.3315	4	1	1	3	1	2			1/6/2011	2				1	1
1569	1	10/5/1940	3	2	12/5/2011	12/9/2011	1	5/15/2012	71.2247	6	1	1	4	1	1	2	1	12/15/2011	2				3	2
1570	1	2/24/1942	6	2	6/20/2011	8/5/2011	1	8/8/2011	69.4904	6	1	1	2	1	2			8/11/2011	2				3	2
1571	1	11/2/1946	1	2	7/29/2011	8/4/2011	1	8/8/2011	64.7973	5	2	1	3	1	1	153	1	8/10/2011	2				3	2
1572	2	9/17/1957	1	2	4/18/2011	7/12/2011	1	7/16/2011	53.8521	4	1	3	1	1	1	82	1	7/18/2011	2				3	2
1573	2	11/5/1955	1	2	6/3/2011	7/1/2011	1	7/2/2011	55.6904	5	2	2	2	1	2			7/7/2011	2	2	2	2	3	2
1574	1	10/6/1939	1	2	3/21/2011	4/7/2011	1	4/8/2011	71.5507	6	1	2	2	1	2			4/13/2011	2				3	2
1575	1	2/18/1990	1	2	2/28/2011	3/9/2011	1	3/13/2011	21.0658	1	3	2	3	1	2			3/15/2011	2				3	2
1576	1	11/24/1953	1	2	1/18/2011	2/24/2011	1	2/26/2011	57.2904	5	3	1	2	1	2			3/2/2011	2				3	2
1577	1	1/20/1979	10	2	4/25/2011	5/12/2011	1	5/17/2011	32.3288	2	1	1	3	1	2			5/18/2011	2				3	2
1578	1	9/2/1951	1	1	12/5/2011	12/16/2011	1	12/20/2011	60.3288	5	1	1	2	1	2			12/23/2011	2				3	2
1579	1	11/3/1968	1	1	10/25/2011	11/3/2011	1	12/23/2011	43.0274	3	2	2	2	1	1	88	1	11/10/2011	2	0	0	2	1	1
1580	1	12/9/1963	3	1	10/16/2011	10/21/2011	1	10/21/2011	47.8986	4	1	1	4	1	2			10/28/2011	2				1	1
1581	1	9/7/1939	1	1	6/20/2011	10/13/2011	1	10/13/2011	72.1479	6	1	1	1	1	2			10/20/2011	2				3	2
1582	2	1/27/1940	1	1	7/22/2011	9/23/2011	1	9/30/2011	71.7041	6	2	1	1	1	2			9/30/2011	2				3	2
1583	1	12/1/1938	1	1	7/14/2011	8/24/2011	1	8/24/2011	72.7781	6	1	1	2	1	2			8/31/2011	2				3	2
1584	2	8/25/1949	1	1	7/5/2011	8/8/2011	1	8/8/2011	61.9945	5	1	1	2	1	2			8/15/2011	2				3	2
1585	1	4/3/1932	1	1	4/27/2011	5/10/2011	1	5/16/2011	79.1534	6	2	2	2	1	2			5/17/2011	2				3	2
1586	1	3/1/1981	12	1	4/11/2011	4/29/2011	1	5/5/2011	30.1808	2	3	1	3	1	2			5/6/2011	2				3	2
1587	1	3/8/1978	1	1	4/12/2011	4/29/2011	1	4/30/2011	33.1644	2	3	1	2	1	2			5/6/2011	2				3	2
1588	2	4/5/1965	1	1	4/3/2011	4/26/2011	1	5/2/2011	46.0877	4	1	2	2	1	2			5/3/2011	2				3	2
1589	2	5/5/1956	1	1	3/20/2011	4/15/2011	1	4/20/2011	54.9808	4	1	1	1	1	2			4/22/2011	2				3	2
1590	1	8/24/1958	1	1	1/6/2011	3/21/2011	1	3/26/2011	52.6082	4	1	1	3	1	2			3/28/2011	2				3	2
1591	2	12/1/1951	1	1	2/12/2011	3/8/2011	1	3/15/2011	59.3068	5	1	1	2	1	2			3/15/2011	2				3	2
1592	1	11/2/1945	1	1	2/18/2011	3/8/2011	1	3/15/2011	65.389	6	1	1	1	1	2			3/15/2011	2				3	2
1593	1	3/11/1941	1	1	1/28/2011	2/23/2011	1	2/25/2011	70.0027	6	1	1	2	1	2			3/2/2011	2				3	2
1594	1	6/6/1968	1	1	2/8/2011	2/14/2011	1	2/19/2011	42.7205	3	3	2	3	1	2			2/21/2011	2				3	2
1595	1	11/15/1950	1	1	12/28/2010	1/12/2011	1	1/17/2011	60.2	5	3	2	2	1	2			1/19/2011	2				3	2
1596	1	8/17/1977	1	1	12/3/2010	1/7/2011	1	1/8/2011	33.4137	2	3	1	3	1	2			1/14/2011	2				2	1
1597	2	8/16/1975	1	1	6/10/2011	10/25/2011	1	10/28/2011	36.2164	3	1	1	3	1	2			11/1/2011	2				1	1
1598	1	5/5/1948	3	2	10/21/2011	10/27/2011	1	10/27/2011	63.5205	5	1	1	2	1	2			11/3/2011	2				3	2
1599	1	4/8/1984	1	2	7/15/2011	7/27/2011	1	8/3/2011	27.3178	2	3	2	2	1	2			8/3/2011	2				3	2
1600	1	4/16/1970	8	2	3/7/2011	3/14/2011	1	3/18/2011	40.937	3	2	2	3	1	1	13	1	3/21/2011	2				3	2
1601	1	7/1/1977	8	2	2/14/2011	3/2/2011	1	3/6/2011	33.6904	2	2	2	2	1	1	2	1	3/9/2011	2				3	2
1602	1	11/3/1978	3	2	1/15/2011	2/18/2011	1	2/22/2011	32.3151	2	1	1	5	1	2			2/25/2011	2				3	2
1603	2	9/1/1941	13	1	11/24/2011	12/17/2011	1	12/22/2011	70.3397	6	2	1	2	1	2			12/25/2011	2				3	2
1604	1	12/15/1955	1	1	11/18/2011	12/13/2011	1	12/16/2011	56.0329	5	2	1	1	1	2			12/21/2011	2				3	2
1605	1	2/20/1970	1	1	11/10/2011	11/28/2011	1	11/30/2011	41.7973	3	3	1	2	1	2			12/6/2011	2				3	2
1606	1	1/5/1981	1	1	7/29/2011	11/8/2011	1	11/11/2011	30.8603	2	1	1	3	1	2			11/16/2011	2				3	2
1607	1	8/5/1948	1	1	8/15/2011	9/6/2011	1	9/6/2011	63.1288	5	1	1	2	1	2			9/14/2011	2				3	2
1608	2	12/3/1971	6	1	6/24/2011	8/29/2011	1	9/3/2011	39.7644	3	1	13	3	1	2			9/6/2011	2				3	2
1609	1	5/10/1930	1	1	7/22/2011	7/31/2011	1	8/1/2011	81.2795	6	2	2	2	1	2			8/8/2011	2				3	2
1610	1	9/13/1942	1	1	6/18/2011	7/4/2011	1	7/9/2011	68.8521	6	2	1	2	1	2			7/12/2011	2				3	2
1611	2	11/18/1980	2	1	12/20/2010	6/20/2011	1	6/20/2011	30.6055	2	3	1	3	1	2			6/28/2011	2	0	0	2	3	2
1612	1	10/13/1992	10	1	4/19/2011	4/19/2011	1	4/19/2011	18.526	1	3	1	2	1	2			4/27/2011	2				3	2
1613	2	7/18/1942	1	1	3/8/2011	3/22/2011	1	3/30/2011	68.7233	6	2	1	2	1	2			3/30/2011	2				3	2
1614	1	7/2/1950	1	1	3/12/2011	3/22/2011	1	3/30/2011	60.7616	5	3	1	4	1	2			3/30/2011	2				3	2
1615	1	12/21/1946	1	1	2/14/2011	3/1/2011	1	3/2/2011	64.2356	5	1	1	2	1	2			3/9/2011	2				3	2
1616	1	3/10/1965	6	1	1/19/2011	2/24/2011	1	3/4/2011	45.9918	4	1	1	3	1	2			3/4/2011	2				3	2
1617	1	5/11/1948	1	1	1/10/2011	2/1/2011	1	2/5/2011	62.7699	5	1	1	2	1	2			2/9/2011	2				3	2
1618	2	6/10/1986	1	1	5/20/2011	5/25/2011	1	5/28/2011	24.9726	1	1	2	2	1	2			6/2/2011	2				3	2
1619	2	12/13/1983	1	2	9/17/2011	9/30/2011	1	10/8/2011	27.8164	2	3	2	3	1	2			10/8/2011	2				3	2
1620	1	12/8/1985	1	2	7/25/2011	8/4/2011	1	8/10/2011	25.6712	2	1	2	3	1	1	24	1	8/12/2011	2				3	2
1621	1	5/6/1979	1	2	3/20/2011	5/17/2011	1	5/17/2011	32.0521	2	1	1	2	5	1	3	1	5/25/2011	2				3	2
1622	1	11/13/1940	1	2	1/16/2011	2/1/2011	1	2/4/2011	70.2658	6	3	1	2	1	2			2/9/2011	2				3	2
1623	1	12/24/1969	1	2	1/20/2011	1/20/2011	1	1/28/2011	41.1014	3	3	2	1	1	1	4	1	1/28/2011	2				3	2
1624	1	5/26/1978	1	1	11/29/2011	12/21/2011	1	12/25/2011	33.5945	2	3	1	3	1	2			12/30/2011	2				1	1
1625	1	8/9/1979	1	1	9/9/2011	10/17/2011	1	10/17/2011	32.211	2	1	1	3	1	2			10/26/2011	2				3	2
1626	1	2/14/1963	1	1	7/31/2011	9/30/2011	1	10/2/2011	48.6575	4	2	1	2	1	2			10/9/2011	2				3	2
1627	1	6/16/1958	1	1	6/9/2011	8/17/2011	1	8/18/2011	53.2055	4	1	1	3	1	2			8/26/2011	2				1	1
1628	1	10/10/1947	1	1	5/27/2011	6/20/2011	1	6/20/2011	63.737	5	2	1	2	1	2			6/29/2011	2				1	1
1629	1	10/15/1977	1	1	2/1/2011	4/13/2011	1	4/13/2011	33.5151	2	1	1	3	5	2			4/22/2011	2				3	2
1630	1	7/6/1949	1	1	3/14/2011	4/11/2011	1	4/13/2011	61.8055	5	2	1	2	1	2			4/20/2011	2				3	2
1631	1	5/7/1951	1	1	3/17/2011	4/11/2011	1	4/13/2011	59.9699	5	3	1	2	1	2			4/20/2011	2				3	2
1632	1	10/5/1943	3	1	3/24/2011	4/6/2011	1	4/7/2011	67.5479	6	1	2	3	1	2			4/15/2011	2				3	2
1633	1	5/15/1953	1	1	1/10/2011	2/23/2011	1	2/27/2011	57.8164	5	2	1	2	1	2			3/4/2011	2				1	1
1634	1	8/18/1953	1	1	1/18/2011	2/23/2011	1	2/28/2011	57.5562	5	1	1	5	1	2			3/4/2011	2				3	2
1635	1	11/21/1952	4	1	1/20/2011	2/12/2011	1	2/20/2011	58.2658	5	3	1	2	1	1	316	2	2/21/2011	2				3	2
1636	2	11/20/1969	1	1	5/30/2011	5/30/2011	1	6/5/2011	41.5507	3	1	1	1	1	2			6/8/2011	2				3	2
1637	1	7/29/1963	1	2	12/31/2010	2/21/2011	1	2/25/2011	47.6	4	1	1	3	1	1	3	1	3/2/2011	2				3	2
1638	1	8/13/1971	1	1	12/14/2011	12/28/2011	1	12/31/2011	40.4027	3	3	2	1	1	2			1/7/2012	2				3	2
1639	1	2/15/1980	12	1	10/17/2011	11/6/2011	1	11/12/2011	31.7452	2	3	2	3	1	2			11/16/2011	2				3	2
1640	1	8/10/1949	1	1	9/26/2011	10/31/2011	1	11/7/2011	62.2658	5	1	1	2	1	2			11/10/2011	2				3	2
1641	1	8/6/1936	1	1	8/20/2011	10/25/2011	1	11/3/2011	75.2685	6	3	1	2	1	2			11/4/2011	2				3	2
1642	1	8/20/1936	1	1	9/15/2011	10/17/2011	1	10/25/2011	75.2082	6	2	1	2	1	2			10/27/2011	2				3	2
1643	1	9/5/1938	1	1	7/12/2011	10/10/2011	1	10/10/2011	73.1452	6	1	1	2	1	2			10/20/2011	2				3	2
1644	2	12/1/1963	1	1	8/19/2011	8/30/2011	1	9/5/2011	47.7781	4	1	13	2	1	2			9/9/2011	2				3	2
1645	1	12/9/1935	1	1	7/19/2011	8/8/2011	1	8/9/2011	75.7151	6	1	1	1	1	2			8/18/2011	2				3	2
1646	1	2/22/1947	3	1	6/1/2011	6/13/2011	1	6/20/2011	64.3479	5	1	1	3	1	2			6/23/2011	2				3	2
1647	2	9/10/1969	1	1	5/21/2011	6/7/2011	1	6/14/2011	41.7671	3	1	3	2	7	2			6/17/2011	2				3	2
1648	1	12/1/1955	6	1	3/25/2011	4/2/2011	1	4/3/2011	55.3726	5	3	1	2	1	2			4/12/2011	2				3	2
1649	1	4/21/1973	1	1	2/11/2011	2/28/2011	1	3/2/2011	37.8822	3	1	1	4	1	2			3/10/2011	2				3	2
1650	1	12/15/1967	1	1	12/27/2010	1/7/2011	1	1/9/2011	43.0932	3	2	1	3	1	2			1/17/2011	2				3	2
1651	1	2/19/1955	1	1	10/26/2011	11/1/2011	1	11/2/2011	56.737	5	3	1	2	5	2			11/11/2011	2	0	0	2	3	2
1652	1	3/10/1943	1	1	9/6/2011	10/25/2011	1	11/2/2011	68.674	6	1	1	1	1	2			11/4/2011	2				3	2
1653	1	4/8/1946	3	2	3/21/2011	4/8/2011	1	4/18/2011	65.0438	6	1	1	3	1	1	20	1	4/18/2011	2				3	2
1654	1	2/23/1938	1	2	3/14/2011	3/22/2011	1	3/30/2011	73.1233	6	2	1	1	1	1	8	1	4/1/2011	2				1	1
1655	1	2/19/1969	8	1	12/22/2011	12/26/2011	1	1/4/2012	42.8767	3	1	1	2	1	2			1/6/2012	2				3	2
1656	1	1/14/1939	1	1	12/9/2011	12/19/2011	1	12/24/2011	72.9781	6	1	1	2	1	2			12/30/2011	2				3	2
1657	1	2/28/1963	1	1	9/6/2011	11/10/2011	1	11/19/2011	48.7315	4	1	1	2	1	2			11/21/2011	2				3	2
1658	1	12/8/1928	1	1	7/4/2011	9/9/2011	1	9/15/2011	82.8082	6	1	1	1	1	2			9/20/2011	2				3	2
1659	1	11/6/1944	4	1	6/30/2011	8/4/2011	1	8/4/2011	66.7863	6	1	1	3	1	2			8/15/2011	2				3	2
1660	2	3/9/1963	1	1	7/9/2011	8/4/2011	1	8/4/2011	48.4384	4	1	1	2	1	2			8/15/2011	2				3	2
1661	1	5/21/1964	1	1	6/1/2011	6/27/2011	1	6/30/2011	47.1315	4	1	13	1	1	2			7/8/2011	2				3	2
1662	1	1/10/1965	8	1	6/2/2011	6/17/2011	1	6/25/2011	46.463	4	1	1	2	1	2			6/28/2011	2				3	2
1663	1	5/13/1947	6	1	5/3/2011	5/30/2011	1	6/4/2011	64.0904	5	2	1	2	1	1	248	2	6/10/2011	2	0	0	2	3	2
1664	1	11/23/1949	1	1	4/21/2011	4/28/2011	1	5/1/2011	61.4685	5	1	1	2	1	2			5/9/2011	2				3	2
1665	1	6/2/1939	1	1	4/15/2011	4/25/2011	1	5/5/2011	71.9452	6	1	1	3	1	2			5/6/2011	2				3	2
1666	2	4/18/1962	6	1	3/26/2011	4/7/2011	1	4/10/2011	49.0027	4	1	1	3	1	2			4/18/2011	2				3	2
1667	1	4/25/1975	1	1	3/4/2011	3/4/2011	1	3/11/2011	35.8822	3	2	1	3	5	2			3/15/2011	2				3	2
1668	1	5/25/1951	1	2	12/21/2011	12/27/2011	1	1/4/2012	60.6329	5	3	1	3	1	1	73	1	1/7/2012	2				3	2
1669	1	8/20/1945	1	2	6/1/2011	8/18/2011	1	8/20/2011	66.0384	6	2	2	2	1	1	9	1	8/29/2011	2				3	2
1670	1	9/11/1978	1	2	7/19/2011	8/4/2011	1	8/10/2011	32.9178	2	1	1	3	1	2			8/15/2011	2				3	2
1671	1	4/2/1981	1	2	5/20/2011	6/7/2011	1	6/11/2011	30.2	2	1	2	3	5	1	34	1	6/18/2011	2				3	2
1672	1	2/5/1971	1	1	11/22/2011	12/21/2011	1	12/22/2011	40.9014	3	1	1	3	1	1	33	1	1/2/2012	2				3	2
1673	1	9/10/1971	1	1	11/15/2011	12/1/2011	1	12/7/2011	40.2521	3	3	2	2	1	2			12/13/2011	2				3	2
1674	1	4/7/1939	1	1	11/6/2011	11/21/2011	1	11/25/2011	72.674	6	1	1	1	1	2			12/3/2011	2				3	2
1675	1	6/12/1985	1	1	10/9/2011	10/20/2011	1	10/25/2011	26.3726	2	3	2	3	1	2			11/1/2011	2				3	2
1676	2	10/4/1959	1	1	7/27/2011	9/29/2011	1	10/6/2011	52.0219	4	2	1	2	1	2			10/11/2011	2				3	2
1677	1	12/25/1951	1	1	12/1/2010	9/29/2011	1	10/5/2011	59.8027	5	2	1	2	1	2			10/11/2011	2				3	2
1678	1	3/27/1947	3	1	1/9/2011	9/29/2011	1	10/4/2011	64.5534	5	1	1	3	1	2			10/11/2011	2				3	2
1679	1	11/21/1968	1	1	8/3/2011	9/29/2011	1	10/2/2011	42.8822	3	2	1	2	1	2			10/11/2011	2				3	2
1680	1	12/27/1965	1	1	5/21/2011	9/29/2011	1	10/2/2011	45.7863	4	2	1	3	1	2			10/11/2011	2				3	2
1681	1	4/20/1935	1	1	6/20/2011	9/29/2011	1	10/1/2011	76.4959	6	2	1	2	1	2			10/11/2011	2				3	2
1682	1	12/20/1950	1	1	8/1/2011	9/7/2011	1	9/11/2011	60.7562	5	3	2	2	1	2			9/19/2011	2				1	1
1683	1	7/21/1946	1	1	7/18/2011	8/4/2011	1	8/4/2011	65.0822	6	3	1	3	1	2			8/16/2011	2				3	2
1684	1	3/20/1964	1	1	4/13/2011	4/22/2011	1	4/25/2011	47.1205	4	1	1	2	1	2			5/4/2011	2				3	2
1685	1	4/3/1972	9	1	12/22/2010	1/4/2011	1	1/16/2011	38.7808	3	1	1	4	1	2			1/16/2011	2				3	2
1686	2	3/29/1939	6	1	6/27/2011	8/5/2011	1	8/12/2011	72.4027	6	1	1	2	1	2			8/17/2011	2				3	2
1687	1	3/10/1969	1	2	10/5/2011	10/20/2011	1	10/30/2011	42.6411	3	1	1	3	1	2			11/1/2011	2				3	2
1688	1	10/28/1950	3	2	8/22/2011	8/22/2011	1	9/3/2011	60.8575	5	1	1	4	1	2			9/3/2011	2				3	2
1689	1	10/3/1953	6	2	5/11/2011	5/26/2011	1	6/6/2011	57.6822	5	3	1	2	1	2			6/7/2011	2	0	0	2	3	2
1690	1	6/26/1966	4	2	12/10/2010	1/14/2011	1	1/26/2011	44.5836	3	1	1	4	1	2			1/26/2011	2				3	2
1691	1	12/10/1947	1	1	9/21/2011	9/28/2011	1	10/2/2011	63.8438	5	1	1	4	7	2			10/11/2011	2				3	2
1692	1	5/29/1958	1	1	6/21/2011	9/26/2011	1	10/2/2011	53.3644	4	1	3	3	1	2			10/9/2011	2				3	2
1693	1	6/7/1947	1	1	7/5/2011	8/5/2011	1	8/5/2011	64.2055	5	1	1	2	1	2			8/18/2011	2				3	2
1694	2	2/28/1939	1	1	2/16/2011	2/21/2011	1	3/1/2011	72.0301	6	2	1	2	1	2			3/6/2011	2				3	2
1695	1	9/9/1970	6	1	11/17/2010	1/27/2011	1	1/30/2011	40.411	3	3	1	3	1	2			2/9/2011	2				3	2
1696	1	12/24/1972	1	2	11/8/2011	12/18/2011	1	12/22/2011	39.0082	3	1	1	4	1	2	13	1	12/31/2011	2				1	1
1697	1	11/29/1928	1	2	10/12/2011	10/19/2011	1	10/29/2011	82.9425	6	1	2	2	1	2			11/1/2011	2				1	1
1698	1	7/7/1969	1	2	7/19/2011	8/4/2011	1	8/15/2011	42.1041	3	1	2	2	1	2			8/17/2011	2				3	2
1699	1	7/17/1947	1	2	6/27/2011	7/12/2011	1	7/23/2011	64.0301	5	1	1	3	1	2			7/25/2011	2				3	2
1700	2	2/2/1943	1	2	6/8/2011	6/16/2011	1	6/28/2011	68.4137	6	1	2	1	1	2			6/29/2011	2				3	2
1701	1	11/5/1954	1	2	1/20/2011	4/1/2011	1	4/8/2011	56.4411	5	3	2	3	1	2			4/14/2011	2				3	2
1702	1	4/5/1966	8	2	2/21/2011	3/1/2011	1	3/11/2011	44.9342	3	3	2	4	1	2			3/14/2011	2				3	2
1703	1	10/3/1962	1	1	12/9/2011	12/28/2011	1	1/1/2012	49.2685	4	3	1	3	1	1	3	1	1/11/2012	2				3	2
1704	2	6/10/1943	1	1	10/2/2011	12/19/2011	1	12/31/2011	68.5726	6	1	2	2	1	2			1/2/2012	2				3	2
1705	1	9/9/1969	1	1	11/15/2011	11/28/2011	1	11/28/2011	42.2466	3	1	1	2	1	2			12/12/2011	2				3	2
1706	1	10/26/1957	1	1	10/19/2011	11/2/2011	1	11/11/2011	54.0548	4	1	1	2	1	2			11/16/2011	2				1	1
1707	1	6/5/1938	1	1	9/14/2011	10/17/2011	1	10/28/2011	73.4164	6	1	2	3	1	2			10/31/2011	2				3	2
1708	1	6/15/1971	1	1	8/24/2011	9/5/2011	1	9/19/2011	40.2521	3	3	2	2	1	2			9/19/2011	2				3	2
1709	1	1/2/1952	1	1	5/20/2011	6/3/2011	1	6/4/2011	59.4575	5	2	2	2	1	2			6/17/2011	2				3	2
1710	1	11/6/1952	1	1	5/14/2011	5/30/2011	1	5/30/2011	58.6	5	1	1	2	1	2			6/13/2011	2				3	2
1711	1	11/17/1937	1	1	5/9/2011	5/19/2011	1	5/31/2011	73.5507	6	2	2	2	1	1	390	2	6/2/2011	2	2	2	2	3	2
1712	1	8/20/1982	1	1	4/15/2011	4/22/2011	1	4/26/2011	28.6904	2	1	2	3	1	2			5/6/2011	2				3	2
1713	1	12/16/1972	4	1	1/10/2011	2/28/2011	1	3/4/2011	38.2274	3	2	1	3	1	2			3/14/2011	2				3	2
1714	1	7/15/1956	1	2	11/23/2011	12/5/2011	1	12/17/2011	55.4274	5	1	1	2	1	1	2	1	12/19/2011	2				1	1
1715	1	10/13/1965	1	2	8/19/2011	9/29/2011	1	9/29/2011	45.9918	4	1	1	2	1	2			10/13/2011	2				3	2
1716	1	2/13/1972	1	2	7/6/2011	7/13/2011	1	7/20/2011	39.4384	3	1	1	2	1	2			7/27/2011	2				3	2
1717	1	6/11/1969	1	2	5/7/2011	5/17/2011	1	5/26/2011	41.9589	3	1	1	3	1	1	1	1	5/31/2011	2				3	2
1718	1	10/7/1955	1	2	2/18/2011	5/3/2011	1	5/17/2011	55.6082	5	1	1	3	1	1	11	1	5/17/2011	2	0	0	2	3	2
1719	2	2/15/1976	1	2	2/26/2011	3/9/2011	1	3/20/2011	35.0849	3	1	2	2	1	2			3/23/2011	2				3	2
1720	1	12/14/1959	4	2	2/11/2011	2/21/2011	1	2/25/2011	51.2247	4	2	1	3	1	1	49	1	3/7/2011	2				1	1
1721	1	11/10/1942	1	1	12/8/2011	12/22/2011	1	12/24/2011	69.1616	6	1	1	2	1	2			1/6/2012	2				2	1
1722	2	6/22/1976	1	1	8/8/2011	10/13/2011	1	10/24/2011	35.3315	3	1	1	2	6	2			10/28/2011	2				3	2
1723	2	10/2/1970	1	1	6/30/2011	7/7/2011	1	7/14/2011	40.789	3	1	2	1	1	2			7/22/2011	2				3	2
1724	1	9/30/1937	1	1	4/25/2011	5/4/2011	1	5/4/2011	73.6411	6	2	3	2	1	2			5/19/2011	2				3	2
1725	1	4/3/1943	12	1	2/12/2011	2/28/2011	1	3/15/2011	67.9534	6	1	1	4	7	2			3/15/2011	2				3	2
1726	1	3/12/1937	1	1	1/4/2011	1/31/2011	1	2/12/2011	73.9397	6	2	2	2	1	2			2/15/2011	2				3	2
1727	2	10/10/1955	1	1	12/19/2011	12/22/2011	1	12/22/2011	56.2384	5	1	1	2	1	2			1/6/2012	2				3	2
1728	1	8/16/1964	1	1	6/16/2011	8/29/2011	1	9/13/2011	47.0658	4	1	1	2	1	2			9/13/2011	2				3	2
1729	1	11/1/1978	1	2	6/8/2011	5/2/2013	1	5/7/2013	34.5233	2	1	1	3	5	2			5/17/2013	2				3	2
1730	1	9/12/1979	6	2	12/16/2011	12/22/2011	1	1/4/2012	32.2986	2	1	1	5	1	2			1/6/2012	2				3	2
1731	1	7/8/1934	1	2	11/6/2011	11/14/2011	1	11/25/2011	77.4055	6	2	2	2	1	1	42	1	11/29/2011	2				3	2
1732	2	5/25/1978	1	2	9/19/2011	9/27/2011	1	10/10/2011	33.3644	2	2	1	2	5	1	74	1	10/12/2011	2				3	2
1733	1	8/25/1949	1	2	4/12/2011	4/21/2011	1	4/27/2011	61.6959	5	3	1	1	1	2			5/6/2011	2				3	2
1734	1	8/10/1950	1	2	3/27/2011	4/12/2011	1	4/27/2011	60.7123	5	2	1	2	1	1	21	1	4/27/2011	2				3	2
1735	1	7/5/1968	1	2	10/1/2011	10/30/2011	1	11/4/2011	43.3479	3	1	1	3	1	2			11/14/2011	2				3	2
1736	1	4/9/1946	13	1	11/22/2011	12/14/2011	1	12/17/2011	65.726	6	3	1	2	1	2			12/30/2011	2				3	2
1737	1	10/20/1919	6	1	12/8/2011	12/14/2011	1	12/16/2011	92.2137	6	2	1	3	7	2			12/30/2011	2				3	2
1738	1	8/21/1951	1	1	9/28/2011	10/17/2011	1	10/26/2011	60.1973	5	1	1	3	1	2			11/2/2011	2				3	2
1739	1	12/27/1955	1	2	3/1/2011	6/14/2011	1	6/18/2011	55.5014	5	1	2	2	1	1	31	1	6/30/2011	2				3	2
1740	1	1/1/1969	1	2	2/11/2011	2/15/2011	1	2/27/2011	42.1507	3	1	1	2	1	1	2	1	3/3/2011	2				1	1
1741	1	6/4/1950	1	1	11/1/2011	12/2/2011	1	12/19/2011	61.537	5	2	2	2	1	2			12/19/2011	2				3	2
1742	1	7/12/1937	1	1	6/10/2011	7/12/2011	1	7/21/2011	74.0493	6	1	2	1	1	2			7/29/2011	2				3	2
1743	1	4/10/1964	1	1	4/29/2011	5/30/2011	1	6/12/2011	47.1671	4	1	1	3	1	2			6/16/2011	2				3	2
1744	1	8/3/1954	1	1	1/1/2010	3/21/2011	1	4/2/2011	56.6685	5	1	2	2	1	2			4/7/2011	2				3	2
1745	1	3/5/1970	1	2	9/19/2011	9/27/2011	1	10/6/2011	41.5918	3	3	2	3	1	2			10/14/2011	2				3	2
1746	2	10/2/1979	1	2	5/18/2011	6/17/2011	1	6/20/2011	31.7288	2	1	3	3	1	2			7/4/2011	2				3	2
1747	1	9/3/1938	1	2	5/26/2011	6/13/2011	1	6/24/2011	72.8247	6	2	2	2	1	1	11	1	6/30/2011	2				3	2
1748	1	6/21/1953	1	2	3/8/2011	3/11/2011	1	3/17/2011	57.7589	5	1	1	1	1	1	17	1	3/28/2011	2				3	2
1749	1	9/3/1969	1	1	12/1/2011	12/1/2011	1	12/13/2011	42.2712	3	3	2	2	1	2			12/19/2011	2				3	2
1750	1	6/28/1978	1	1	3/21/2011	4/29/2011	1	5/17/2011	32.8575	2	1	1	2	1	2			5/17/2011	2	2	2	2	3	2
1751	1	3/24/1979	1	1	2/24/2011	3/10/2011	1	3/28/2011	31.9836	2	1	1	3	1	2			3/28/2011	2				3	2
1752	1	2/15/1963	1	2	9/24/2011	10/9/2011	1	10/24/2011	48.6795	4	1	2	3	1	1	35	1	10/27/2011	2				3	2
1753	1	11/24/1967	1	2	3/28/2011	4/11/2011	1	4/11/2011	43.4082	3	3	1	2	1	2			4/29/2011	2				3	2
1754	1	5/9/1967	1	2	2/7/2011	3/10/2011	1	3/25/2011	43.8658	3	1	1	3	1	1	23	1	3/28/2011	2				1	1
1755	2	3/10/1984	1	2	1/28/2011	3/10/2011	1	3/25/2011	27.0164	2	1	1	2	1	1	36	1	3/28/2011	2				1	1
1756	1	3/10/1950	1	2	1/15/2011	3/10/2011	1	3/24/2011	61.0411	5	2	1	2	1	1	8	1	3/28/2011	2				2	1
1757	1	12/4/1981	6	2	1/17/2011	1/25/2011	1	2/7/2011	29.1616	2	3	1	5	1	2			2/12/2011	2				3	2
1758	1	10/4/1940	1	1	11/14/2011	11/25/2011	1	12/5/2011	71.189	6	1	1	2	1	2			12/14/2011	2				1	1
1759	2	10/21/1951	12	1	8/15/2011	9/30/2011	1	10/5/2011	59.9836	5	1	1	2	1	2			10/19/2011	2				3	2
1760	2	1/8/1955	1	1	1/13/2011	1/19/2011	1	2/4/2011	56.0685	5	1	1	2	1	2			2/7/2011	2				3	2
1761	1	6/13/1966	1	1	6/20/2011	7/8/2011	1	7/20/2011	45.0986	4	3	1	2	1	2			7/27/2011	2				3	2
1762	1	2/18/1944	1	2	6/1/2011	6/9/2011	1	6/24/2011	67.3507	6	1	1	2	1	1	30	1	6/28/2011	2				3	2
1763	1	12/18/1968	1	2	2/10/2011	2/17/2011	1	3/8/2011	42.1945	3	2	1	3	1	2			3/8/2011	2				3	2
1764	1	7/15/1948	1	1	8/10/2011	9/29/2011	1	10/8/2011	63.2493	5	1	1	2	1	2			10/19/2011	2				3	2
1765	1	10/3/1972	8	1	7/15/2011	8/9/2011	1	8/25/2011	38.874	3	1	3	3	1	2			8/29/2011	2	0	0	2	3	2
1766	1	11/12/1967	1	1	6/10/2011	7/5/2011	1	7/11/2011	43.674	3	1	1	2	1	2			7/25/2011	2				3	2
1767	1	1/16/1978	6	1	2/14/2011	3/17/2011	1	4/6/2011	33.1863	2	3	1	5	5	2			4/6/2011	2				3	2
1768	1	1/14/1985	1	1	1/15/2011	3/1/2011	1	3/20/2011	26.1425	2	1	2	4	1	2			3/21/2011	2				3	2
1769	1	7/1/1958	12	2	3/7/2011	5/13/2011	1	5/16/2011	52.9014	4	1	1	3	1	2			6/2/2011	2				3	2
1770	1	11/7/1982	8	2	4/27/2011	4/29/2011	1	5/11/2011	28.4932	2	1	1	4	1	1	10	1	5/19/2011	2				3	2
1771	1	3/15/1953	1	1	10/9/2011	11/8/2011	1	11/20/2011	58.6904	5	3	1	3	1	2			11/29/2011	2				3	2
1772	1	12/10/1947	1	1	8/20/2011	11/7/2011	1	11/20/2011	63.9534	5	1	1	2	1	1	249	2	11/28/2011	2				3	2
1773	1	10/7/1953	1	1	8/27/2011	9/16/2011	1	9/26/2011	57.9808	5	1	2	3	1	2			10/7/2011	2				3	2
1774	1	5/11/1942	1	1	7/10/2011	8/29/2011	1	9/16/2011	69.3479	6	2	2	2	1	2			9/19/2011	2				3	2
1775	1	12/4/1959	4	1	5/3/2011	8/4/2011	1	8/15/2011	51.7014	4	1	3	4	1	2			8/25/2011	2				3	2
1776	1	10/2/1982	1	2	12/17/2011	12/29/2011	1	1/9/2012	29.2603	2	1	1	3	1	1	27	1	1/19/2012	2				3	2
1777	2	3/12/1943	1	2	10/10/2011	11/1/2011	1	11/21/2011	68.6877	6	1	2	2	1	1	9	1	11/22/2011	2				3	2
1778	1	12/6/1958	4	2	4/20/2011	4/29/2011	1	5/20/2011	52.4301	4	1	1	4	1	1	93	1	5/20/2011	2				3	2
1779	1	4/27/1965	1	2	1/18/2011	1/24/2011	1	2/14/2011	45.7753	4	1	2	3	1	1	18	1	2/14/2011	2				3	2
1780	2	11/25/1954	12	2	12/23/2010	1/11/2011	1	1/31/2011	56.1671	5	1	1	2	1	1	17	1	2/1/2011	2				3	2
1781	1	12/23/1985	6	2	1/30/2011	2/14/2011	1	2/20/2011	25.1616	2	3	1	3	1	1	4	1	3/7/2011	2				3	2
1782	1	8/12/1956	1	1	11/3/2011	11/8/2011	1	11/15/2011	55.2767	5	1	2	3	1	2			11/30/2011	2				1	1
1783	1	4/20/1936	1	1	10/13/2011	11/3/2011	1	11/3/2011	75.589	6	1	1	2	1	2			11/25/2011	2				3	2
1784	1	7/14/1937	1	1	8/22/2011	10/17/2011	1	10/20/2011	74.3096	6	1	2	2	1	2			11/8/2011	2				3	2
1785	1	12/21/1943	1	1	8/20/2011	9/6/2011	1	9/27/2011	67.7562	6	1	2	2	1	2			9/28/2011	2				3	2
1786	1	7/4/1938	1	1	7/1/2011	8/29/2011	1	8/29/2011	73.2027	6	1	2	1	7	2			9/20/2011	2				3	2
1787	1	3/2/1937	1	1	6/24/2011	8/29/2011	1	8/29/2011	74.5425	6	2	2	1	1	2			9/20/2011	2				3	2
1788	1	5/17/1952	1	1	7/28/2011	8/24/2011	1	8/24/2011	59.3096	5	3	1	2	1	2			9/15/2011	2				3	2
1789	1	8/20/1945	1	1	5/10/2011	5/16/2011	1	6/3/2011	65.7808	6	1	1	2	1	1	503	2	6/7/2011	2				3	2
1790	1	7/21/1946	1	1	4/25/2011	5/12/2011	1	5/15/2011	64.8521	5	1	1	2	1	2			6/3/2011	2				3	2
1791	1	6/19/1937	1	1	4/25/2011	5/12/2011	1	5/21/2011	73.9452	6	2	2	1	1	2			6/3/2011	2				3	2
1792	2	7/20/1982	6	2	9/27/2011	10/15/2015	1	10/22/2015	33.2603	2	3	3	2	1	1	440	1	11/6/2015	2				3	2
1793	2	8/23/1966	1	2	8/19/2011	8/23/2011	1	9/12/2011	45.0301	4	2	2	3	1	1			9/14/2011	2				3	2
1794	2	4/19/1980	1	2	7/25/2011	8/4/2011	1	8/11/2011	31.3123	2	1	1	3	1	1	1	1	8/26/2011	2				3	2
1795	2	12/9/1980	1	1	6/17/2011	6/22/2011	1	6/27/2011	30.5534	2	1	1	3	1	2			7/15/2011	2				3	2
1796	1	9/13/1963	1	1	3/25/2011	4/14/2011	1	5/3/2011	47.6164	4	1	1	2	1	2			5/7/2011	2				3	2
1797	1	12/6/1970	8	1	9/22/2011	9/24/2011	1	10/7/2011	40.8274	3	4	2	2	1	2			10/17/2011	2				3	2
1798	1	2/1/1973	1	2	11/5/2011	11/5/2011	1	11/22/2011	38.7836	3	3	1	3	1	2			11/28/2011	2				3	2
1799	1	2/21/1947	1	2	9/14/2011	9/20/2011	1	10/13/2011	64.6219	5	1	1	3	1	2			10/13/2011	2				3	2
1800	1	1/20/1968	12	2	6/1/2011	6/21/2011	1	7/2/2011	43.4466	3	1	1	3	5	1	41	1	7/14/2011	2				2	1
1801	2	8/2/1978	10	2	4/6/2011	4/12/2011	1	4/26/2011	32.7151	2	3	1	3	1	1	10	1	5/5/2011	2				3	2
1802	1	11/16/1942	3	2	2/11/2011	2/21/2011	1	3/15/2011	68.3123	6	1	1	3	1	1	51	1	3/16/2011	2	1		1	3	2
1803	1	5/18/1947	1	1	8/3/2011	9/19/2011	1	9/29/2011	64.3836	5	1	1	2	1	2			10/13/2011	2				3	2
1804	1	7/13/1961	1	1	1/10/2011	7/29/2011	1	8/22/2011	50.0767	4	1	1	4	1	2			8/22/2011	2				3	2
1805	2	2/27/1972	1	1	3/4/2011	3/14/2011	1	4/6/2011	39.0685	3	1	2	3	1	2			4/7/2011	2				3	2
1806	1	3/13/1964	6	2	11/10/2011	12/2/2011	1	12/23/2011	47.7534	4	1	13	3	1	2			12/26/2011	2				3	2
1807	1	10/24/1939	1	2	11/4/2011	11/16/2011	1	12/8/2011	72.1123	6	2	2	2	1	1	93	1	12/10/2011	2				3	2
1808	1	7/29/1963	1	2	10/14/2011	10/28/2011	1	11/11/2011	48.2822	4	1	1	2	1	2			11/21/2011	2				3	2
1809	1	12/29/1954	1	2	12/21/2010	1/30/2011	1	2/3/2011	56.126	5	1	1	2	1	1	36	1	2/23/2011	2				3	2
1810	1	10/13/1984	1	1	10/8/2011	10/13/2011	1	10/28/2011	27.0164	2	3	1	3	1	2			11/7/2011	2				3	2
1811	1	11/8/1948	1	1	7/12/2011	9/24/2011	1	10/6/2011	62.9178	5	2	1	2	1	2			10/19/2011	2				3	2
1812	1	9/1/1938	3	1	8/31/2011	9/1/2011	1	9/15/2011	73.0493	6	1	13	5	1	2			9/26/2011	2				3	2
1813	1	7/22/1967	1	1	6/30/2011	7/22/2011	1	8/3/2011	44.0301	3	1	2	2	1	2			8/16/2011	2				3	2
1814	1	9/28/1954	1	1	4/19/2011	5/30/2011	1	6/15/2011	56.7068	5	2	1	2	1	2			6/24/2011	2				3	2
1815	1	6/30/1962	1	2	4/3/2011	4/15/2011	1	4/16/2011	48.8247	4	3	1	2	1	2			5/10/2011	2				3	2
1816	1	11/29/1932	1	2	1/10/2011	1/27/2011	1	2/13/2011	78.2137	6	1	2	2	1	2			2/21/2011	2				3	2
1817	1	5/28/1935	1	1	10/11/2011	10/21/2011	1	10/30/2011	76.4521	6	1	1	2	1	2			11/16/2011	2				3	2
1818	1	5/16/1955	1	1	9/27/2011	10/13/2011	1	10/16/2011	56.4493	5	1	1	3	1	2			11/8/2011	2				3	2
1819	1	9/25/1971	1	1	1/21/2011	2/11/2011	1	3/4/2011	39.4082	3	1	1	3	1	2			3/9/2011	2				3	2
1820	1	10/2/1951	1	2	9/27/2011	10/12/2011	1	11/4/2011	60.0685	5	1	1	2	1	1	34	1	11/7/2011	2				3	2
1821	1	8/14/1975	1	2	4/20/2011	5/5/2011	1	5/21/2011	35.7479	3	1	1	2	1	1	4	1	5/31/2011	2				3	2
1822	2	8/12/1963	3	2	1/1/2001	4/22/2011	1	5/2/2011	47.726	4	1	1	5	1	1	2	1	5/18/2011	2				3	2
1823	1	9/15/1956	1	2	1/24/2011	1/28/2011	1	1/31/2011	54.4055	4	2	1	2	1	1	3	1	2/23/2011	2				3	2
1824	1	7/5/1957	4	1	10/26/2011	11/23/2011	1	12/15/2011	54.4219	4	2	13	4	1	2			12/20/2011	2				3	2
1825	1	7/12/1956	1	1	5/1/2011	7/12/2011	1	8/2/2011	55.0356	5	1	2	2	1	2			8/8/2011	2				3	2
1826	1	4/7/1966	1	1	3/24/2011	4/7/2011	1	5/4/2011	45.0301	4	1	1	3	1	2			5/4/2011	2				3	2
1827	1	10/7/1970	6	2	8/25/2011	9/16/2011	1	10/1/2011	40.9699	3	1	13	2	1	2			10/13/2011	2				3	2
1828	2	5/12/1934	12	2	7/1/2011	8/19/2011	1	8/21/2011	77.3233	6	1	2	1	7	2			9/15/2011	2				3	2
1829	2	6/5/1972	8	2	6/16/2011	7/1/2011	1	7/9/2011	39.0959	3	2	2	2	1	1	12	1	7/28/2011	2				3	2
1830	1	11/3/1975	1	2	3/1/2009	3/10/2011	1	3/20/2011	35.3726	3	3	2	2	1	2			4/6/2011	2				3	2
1831	1	9/14/1982	1	2	2/22/2011	2/22/2011	1	3/11/2011	28.4603	2	3	2	3	1	2			3/21/2011	2				3	2
1832	2	12/13/1952	1	1	11/30/2011	12/8/2011	1	12/15/2011	59.0247	5	1	1	1	7	2			1/5/2012	2				3	2
1833	1	5/11/1949	4	1	10/31/2011	11/22/2011	1	12/7/2011	62.5753	5	1	1	2	1	2			12/20/2011	2				3	2
1834	2	10/4/1945	1	1	9/26/2011	10/10/2011	1	10/23/2011	66.0603	6	2	1	1	1	2			11/7/2011	2				3	2
1835	1	8/20/1941	1	1	7/6/2011	10/8/2011	1	10/30/2011	70.1808	6	3	1	1	1	2			11/5/2011	2				3	2
1836	2	9/26/1982	1	1	2/10/2011	6/2/2011	1	6/10/2011	28.7014	2	1	3	2	1	2			6/30/2011	2				3	2
1837	1	2/18/1949	13	1	1/20/2011	1/28/2011	1	2/25/2011	61.9836	5	1	1	3	1	2			2/25/2011	2				3	2
1838	1	9/12/1983	1	1	1/5/2011	1/24/2011	1	1/29/2011	27.3863	2	1	2	3	1	2			2/21/2011	2				3	2
1839	2	9/27/1969	8	2	11/9/2011	11/23/2011	1	12/19/2011	42.1836	3	2	1	3	1	1	7	1	12/21/2011	2				3	2
1840	2	6/5/1943	1	2	5/12/2011	5/17/2011	1	6/10/2011	67.9945	6	1	1	2	1	1	59	1	6/14/2011	2				3	2
1841	1	8/17/1952	3	2	5/5/2011	5/17/2011	1	6/14/2011	58.7863	5	1	2	3	1	1	10	1	6/14/2011	2				3	2
1842	1	10/12/1947	1	2	3/15/2011	3/28/2011	1	3/28/2011	63.5014	5	1	1	2	1	2			4/25/2011	2				3	2
1843	1	4/18/1942	1	2	2/17/2011	3/10/2011	1	3/19/2011	68.9397	6	1	2	3	1	2			4/7/2011	2				3	2
1844	2	9/15/1974	10	2	2/14/2011	3/2/2011	1	3/29/2011	36.4849	3	1	3	3	1	1	53	1	3/30/2011	2				3	2
1845	2	8/10/1950	1	2	1/25/2011	1/31/2011	1	2/12/2011	60.5178	5	1	1	1	1	2			2/28/2011	2				3	2
1846	1	9/20/1943	1	1	9/28/2011	10/17/2011	1	10/27/2011	68.1205	6	1	2	3	1	2			11/15/2011	2				3	2
1847	1	1/3/1979	1	1	7/20/2011	7/28/2011	1	8/7/2011	32.5863	2	1	1	2	1	2			8/26/2011	2				3	2
1848	1	7/12/1945	1	1	6/15/2011	6/22/2011	1	7/14/2011	65.989	6	1	2	2	1	2			7/21/2011	2				3	2
1849	1	9/17/1939	3	1	6/15/2011	6/22/2011	1	6/28/2011	71.811	6	2	2	2	1	2			7/21/2011	2				3	2
1850	1	10/11/1958	1	1	5/18/2011	5/25/2011	1	6/15/2011	52.6548	4	3	1	2	1	2			6/23/2011	2				3	2
1851	2	7/14/1987	1	1	3/31/2011	4/6/2011	1	4/16/2011	23.7452	1	1	1	3	5	2			5/5/2011	2				3	2
1852	1	8/17/1947	1	2	8/26/2011	10/17/2011	1	11/7/2011	64.211	5	1	3	2	1	1	8	1	11/15/2011	2				3	2
1853	1	11/11/1931	3	1	7/19/2011	9/19/2011	1	10/19/2011	79.9096	6	1	1	4	1	2			10/19/2011	2				3	2
1854	1	11/11/1946	3	1	7/3/2011	8/4/2011	1	8/28/2011	64.7726	5	1	1	3	1	2			9/3/2011	2				3	2
1855	1	3/28/1942	1	1	1/11/2011	1/31/2011	1	2/18/2011	68.8932	6	1	1	2	1	2			3/2/2011	2				3	2
1856	2	1/1/1949	3	2	7/3/2011	9/9/2011	1	9/22/2011	62.7288	5	2	2	3	1	2			10/9/2011	2				3	2
1857	1	9/20/1947	1	2	5/26/2011	5/26/2011	1	6/10/2011	63.7233	5	2	1	2	1	2			6/25/2011	2	2	2	2	1	1
1858	1	7/3/1937	1	2	5/26/2011	5/26/2011	1	5/30/2011	73.9452	6	2	1	4	1	2			6/25/2011	2				3	2
1859	1	8/15/1955	1	1	12/27/2011	12/30/2011	1	1/18/2012	56.4137	5	1	1	2	1	2			1/30/2012	2				1	1
1860	1	12/1/1955	1	1	9/27/2011	10/11/2011	1	11/6/2011	55.8986	5	3	1	2	1	2			11/11/2011	2				3	2
1861	1	11/20/1974	3	2	7/11/2011	7/11/2011	1	8/9/2011	36.663	3	1	2	2	1	2			8/11/2011	2				3	2
1862	1	3/28/1957	1	2	12/30/2010	1/28/2011	1	2/1/2011	53.874	4	2	2	3	1	1	5	1	2/28/2011	2				3	2
1863	1	11/21/1935	1	2	10/9/2011	10/17/2011	1	11/16/2011	75.9562	6	1	2	1	1	2			11/17/2011	2				3	2
1864	1	8/16/1937	3	1	8/4/2011	11/4/2011	1	11/10/2011	74.2685	6	1	1	2	1	2			12/6/2011	2				3	2
1865	1	4/24/1954	1	1	10/18/2011	11/3/2011	1	12/1/2011	57.5671	5	2	1	2	1	2			12/5/2011	2				3	2
1866	1	7/15/1945	1	1	8/15/2011	9/6/2011	1	9/20/2011	66.189	6	1	1	3	1	2			10/8/2011	2				3	2
1867	1	8/25/1934	3	2	5/10/2011	5/19/2011	1	6/8/2011	76.7836	6	2	2	2	1	2			6/20/2011	2				3	2
1868	1	1/9/1974	1	1	11/30/2011	12/14/2011	1	1/3/2012	37.9534	3	3	1	3	1	2			1/16/2012	2				3	2
1869	1	8/16/1932	3	1	9/1/2011	9/8/2011	1	9/16/2011	79.1151	6	1	1	3	1	2			10/11/2011	2				3	2
1870	2	6/5/1937	1	1	8/11/2011	9/6/2011	1	9/29/2011	74.3041	6	1	1	1	1	2			10/9/2011	2				3	2
1871	1	6/17/1942	1	1	8/2/2011	8/23/2011	1	9/7/2011	69.2301	6	2	2	2	1	2			9/25/2011	2				3	2
1872	1	8/8/1939	1	2	11/15/2011	11/23/2011	1	12/15/2011	72.3425	6	2	1	2	1	1	4	1	12/26/2011	2				3	2
1873	1	2/27/1965	1	2	8/26/2011	9/16/2011	1	9/26/2011	46.5808	4	3	1	1	1	1	7	1	10/19/2011	2				3	2
1874	1	8/5/1971	1	2	7/26/2011	9/7/2011	1	9/13/2011	40.1178	3	1	1	3	1	2			10/10/2011	2				3	2
1875	1	4/14/1935	1	2	5/9/2011	5/26/2011	1	6/15/2011	76.1671	6	2	1	2	1	1	7	1	6/28/2011	2				3	2
1876	1	4/27/1977	1	2	2/24/2011	3/10/2011	1	4/11/2011	33.8904	2	3	1	2	1	1	9	1	4/12/2011	2				3	2
1877	1	12/24/1945	1	1	11/15/2011	12/8/2011	1	1/5/2012	66	6	2	1	1	1	2			1/11/2012	2				3	2
1878	1	6/28/1931	1	1	11/26/2011	12/8/2011	1	12/9/2011	80.5014	6	2	1	4	1	2			1/11/2012	2				3	2
1879	1	11/4/1972	1	1	6/19/2011	9/29/2011	1	11/2/2011	38.926	3	2	1	2	1	2			11/2/2011	2				3	2
1880	2	4/19/1976	1	1	8/23/2011	9/14/2011	1	10/16/2011	35.4274	3	1	1	2	1	2			10/18/2011	2				3	2
1881	2	9/8/1988	1	1	8/30/2011	9/8/2011	1	10/4/2011	23.0137	1	1	1	1	1	2			10/12/2011	2				3	2
1882	1	11/12/1936	1	1	8/12/2011	8/22/2011	1	8/25/2011	74.8247	6	2	2	2	1	2			9/25/2011	2				3	2
1883	2	10/1/1940	1	1	8/15/2011	8/22/2011	1	8/27/2011	70.937	6	1	2	2	1	2			9/25/2011	2				3	2
1884	1	10/7/1975	1	1	6/27/2011	7/5/2011	1	7/19/2011	35.7671	3	3	3	4	1	2			8/8/2011	2				3	2
1885	1	11/23/1942	1	1	5/26/2011	6/14/2011	1	6/28/2011	68.6027	6	1	1	2	1	2			7/18/2011	2				3	2
1886	1	11/20/1972	1	1	2/14/2011	2/23/2011	1	3/15/2011	38.2849	3	1	1	2	6	2			3/29/2011	2				3	2
1887	1	11/10/1965	1	1	1/5/2011	1/13/2011	1	2/14/2011	45.2055	4	3	1	2	1	2			2/16/2011	2	2	2	2	3	2
1888	1	8/29/1950	3	2	9/10/2011	9/30/2011	1	10/14/2011	61.1288	5	1	1	4	1	1	41	1	11/3/2011	2				1	1
1889	1	4/29/1963	1	2	7/13/2011	7/22/2011	1	8/15/2011	48.263	4	3	1	2	1	2			8/25/2011	2				3	2
1890	2	10/25/1959	3	1	10/19/2011	10/25/2011	1	10/26/2011	52.0356	4	1	2	2	1	2			11/29/2011	2				3	2
1891	1	1/17/1940	1	1	8/24/2011	9/6/2011	1	10/2/2011	71.6849	6	1	1	2	1	2			10/11/2011	2				3	2
1892	1	10/5/1970	1	1	8/24/2011	9/3/2011	1	9/15/2011	40.9397	3	1	1	4	1	2			10/8/2011	2				3	2
1893	1	4/30/1946	1	1	5/5/2011	5/26/2011	1	5/31/2011	65.1151	6	1	1	2	1	2			6/30/2011	2				1	1
1894	1	4/10/1965	6	1	8/20/2010	4/7/2011	1	4/27/2011	46.0219	4	1	2	2	1	2			5/12/2011	2				3	2
1895	1	6/7/1976	1	1	12/27/2010	1/19/2011	1	1/31/2011	34.6411	2	3	1	2	1	2			2/23/2011	2				3	2
1896	1	4/24/1963	3	1	12/27/2010	1/5/2011	1	2/1/2011	47.7342	4	2	1	4	2	2			2/9/2011	2				3	2
1897	1	2/15/1959	1	2	8/2/2011	9/29/2011	1	11/3/2011	52.6548	4	3	1	3	1	1			11/3/2011	2				3	2
1898	1	3/24/1945	1	2	1/26/2011	2/22/2011	1	3/7/2011	65.9616	6	1	1	2	1	1	110	1	3/29/2011	2				3	2
1899	2	8/21/1942	6	1	10/31/2011	11/8/2011	1	11/27/2011	69.263	6	3	2	3	1	2			12/14/2011	2				3	2
1900	2	7/9/1955	1	1	10/15/2011	10/31/2011	1	11/15/2011	56.3507	5	1	1	2	1	2			12/6/2011	2				1	1
1901	1	8/26/1937	3	1	10/21/2011	10/24/2011	1	11/27/2011	74.211	6	1	1	3	1	1	36	1	11/29/2011	2				3	2
1902	1	3/4/1952	1	1	6/28/2011	9/8/2011	1	9/27/2011	59.5534	5	1	1	2	1	2			10/14/2011	2				3	2
1903	2	12/12/1947	1	1	2/23/2011	3/10/2011	1	3/19/2011	63.2849	5	1	1	1	1	2			4/15/2011	2				3	2
1904	1	3/6/1935	1	1	2/22/2011	3/10/2011	1	3/30/2011	76.063	6	1	1	2	1	2			4/15/2011	2				3	2
1905	2	10/4/1986	1	2	7/1/2011	10/10/2013	1	10/10/2013	27.0356	2	1	2	3	1	2			11/15/2013	2				3	2
1906	1	4/16/1972	1	2	10/11/2011	10/20/2011	1	11/15/2011	39.537	3	1	1	3	5	1	57	1	11/25/2011	2	0	0	2	3	2
1907	1	11/8/1981	1	2	9/20/2011	10/11/2011	1	11/9/2011	29.9425	2	3	1	3	1	1	5	1	11/16/2011	2				3	2
1908	2	4/20/1956	1	2	6/23/2011	7/4/2011	1	7/30/2011	55.2411	5	1	1	1	1	2			8/9/2011	2	2	2	2	1	1
1909	1	7/15/1942	3	2	2/9/2011	2/18/2011	1	3/26/2011	68.6438	6	1	1	3	1	2			3/26/2011	2				3	2
1910	1	2/18/1941	1	1	10/24/2011	11/29/2011	1	12/5/2011	70.8247	6	3	1	1	1	2			1/5/2012	2				3	2
1911	1	3/20/1978	1	1	4/10/2011	4/27/2011	1	4/28/2011	33.126	2	3	1	3	1	2			6/3/2011	2				3	2
1912	1	7/15/1951	3	1	4/6/2011	4/20/2011	1	5/27/2011	59.8055	5	1	2	2	1	2			5/27/2011	2				3	2
1913	1	1/23/1937	1	1	3/20/2011	4/11/2011	1	4/30/2011	74.263	6	1	1	2	1	2			5/18/2011	2				3	2
1914	1	12/22/1947	1	1	12/7/2011	12/8/2011	1	1/12/2012	64.0055	5	1	1	2	1	1	149	1	1/14/2012	2				3	2
1915	1	5/1/1952	1	2	5/9/2011	5/18/2011	1	6/1/2011	59.0849	5	1	1	4	1	1	17	1	6/24/2011	2	2	2	2	3	2
1916	1	9/18/1980	1	2	2/18/2011	3/14/2011	1	3/16/2011	30.5041	2	3	1	2	1	1	4	1	4/20/2011	2				3	2
1917	1	5/16/1974	1	2	2/28/2011	3/3/2011	1	3/4/2011	36.8219	3	1	1	3	6	1	12	1	4/9/2011	2				3	2
1918	2	7/16/1942	1	1	8/15/2011	9/1/2011	1	9/19/2011	69.1753	6	1	1	1	1	2			10/9/2011	2				3	2
1919	1	11/28/1937	3	1	8/17/2011	8/23/2011	1	9/27/2011	73.7836	6	1	2	2	1	2			9/30/2011	2	2	2	2	1	1
1920	2	10/9/1939	1	1	7/20/2011	8/2/2011	1	8/20/2011	71.863	6	1	1	2	1	2			9/9/2011	2				3	2
1921	2	7/8/1946	1	2	10/7/2011	11/1/2011	1	12/7/2011	65.3616	6	2	2	2	1	1	12	1	12/9/2011	2				3	2
1922	1	7/14/1958	1	2	9/15/2011	9/21/2011	1	10/18/2011	53.2247	4	2	1	3	1	1	103	1	10/29/2011	2				3	2
1923	1	9/29/1939	1	2	4/22/2011	4/22/2011	1	4/22/2011	71.611	6	1	1	2	1	2			5/30/2011	2				3	2
1924	1	11/13/1958	1	2	2/24/2011	3/11/2011	1	4/14/2011	52.3589	4	3	1	2	1	1	63	1	4/18/2011	2				3	2
1925	1	11/14/1954	1	1	12/19/2011	12/30/2011	1	2/1/2012	57.1644	5	1	3	2	1	1	418	2	2/7/2012	2				3	2
1926	1	12/12/1938	9	1	5/26/2011	5/26/2011	1	6/6/2011	72.5014	6	2	1	2	1	2			7/4/2011	2				3	2
1927	1	8/4/1952	1	1	3/7/2011	3/11/2011	1	3/27/2011	58.6384	5	2	1	2	1	2			4/19/2011	2				3	2
1928	1	1/18/1953	1	1	12/31/2010	1/14/2011	1	2/22/2011	58.0274	5	1	1	2	1	2			2/22/2011	2				3	2
1929	2	4/23/1944	1	1	11/22/2011	12/5/2011	1	1/3/2012	67.663	6	1	1	2	1	2			1/13/2012	2				3	2
1930	1	4/20/1988	12	2	11/17/2011	9/25/2014	1	10/25/2014	26.4493	2	3	1	4	1	1	526	2	11/3/2014	2				3	2
1931	1	7/22/1957	1	2	7/8/2011	7/22/2011	1	8/23/2011	54.0356	4	2	2	3	1	1	26	1	8/30/2011	2				2	1
1932	1	7/8/1923	1	2	5/23/2011	7/8/2011	1	8/5/2011	88.0603	6	2	1	2	1	1	46	1	8/16/2011	2				3	2
1933	2	3/19/1950	1	2	5/10/2011	5/26/2011	1	6/27/2011	61.2274	5	2	2	1	1	2			7/4/2011	2				3	2
1934	1	1/26/1981	8	2	2/28/2011	3/10/2011	1	3/14/2011	30.137	2	3	2	3	1	2			4/18/2011	2				2	1
1935	1	10/30/1966	1	2	2/11/2011	2/28/2011	1	4/8/2011	44.3616	3	1	1	3	7	1	1	1	4/8/2011	2				3	2
1936	1	7/24/1943	1	1	11/14/2011	12/1/2011	1	12/10/2011	68.4027	6	1	1	4	1	2			1/10/2012	2				3	2
1937	1	12/10/1958	1	1	4/4/2011	9/28/2011	1	9/28/2011	52.8356	4	1	1	2	1	2			11/7/2011	2				3	2
1938	1	6/1/1941	1	1	9/7/2011	9/15/2011	1	10/4/2011	70.337	6	1	1	2	1	2			10/25/2011	2				3	2
1939	1	7/7/1983	1	2	12/20/2010	12/27/2012	1	1/1/2013	29.4959	2	3	1	3	1	1	308	1	2/5/2013	2				3	2
1940	1	8/7/1947	1	2	12/11/2011	12/23/2011	1	12/29/2011	64.4219	5	3	1	1	1	2			2/1/2012	2				3	2
1941	1	10/5/1977	1	2	8/22/2011	8/29/2011	1	9/28/2011	33.9205	2	1	2	3	1	1	32	1	10/8/2011	2				3	2
1942	1	2/15/1945	3	2	6/28/2011	7/21/2011	1	8/5/2011	66.4712	6	1	1	4	1	1	5	1	8/30/2011	2				3	2
1943	1	10/6/1962	1	2	5/5/2011	5/5/2011	1	6/5/2011	48.611	4	2	1	3	1	1	88	1	6/14/2011	2				3	2
1944	1	4/11/1940	1	2	3/13/2011	3/17/2011	1	4/9/2011	70.9781	6	2	1	2	1	1	20	1	4/26/2011	2	2	2	2	3	2
1945	1	11/8/1958	6	1	5/7/2011	12/30/2011	1	1/31/2012	53.1781	4	1	1	2	1	2			2/9/2012	2				3	2
1946	1	11/16/1966	10	1	12/16/2011	12/28/2011	1	1/3/2012	45.1452	4	2	1	3	1	2			2/7/2012	2				3	2
1947	1	9/12/1942	6	1	10/30/2011	11/15/2011	1	11/15/2011	69.2219	6	1	1	5	1	2			12/26/2011	2				3	2
1948	1	6/9/1975	1	1	9/28/2011	10/28/2011	1	12/2/2011	36.411	3	2	2	3	1	2			12/8/2011	2				3	2
1949	1	5/24/1945	1	1	9/7/2011	9/23/2011	1	9/28/2011	66.3781	6	1	1	4	1	2			11/3/2011	2				3	2
1950	1	8/15/1936	1	1	9/4/2011	9/14/2011	1	10/20/2011	75.1315	6	2	2	2	1	2			10/25/2011	2				3	2
1951	1	3/12/1937	1	1	7/8/2011	9/9/2011	1	10/1/2011	74.5452	6	1	1	5	1	2			10/20/2011	2				3	2
1952	2	5/26/1976	1	1	8/3/2011	9/9/2011	1	10/10/2011	35.3123	3	1	13	2	1	2			10/20/2011	2				3	2
1953	1	11/2/1978	1	1	6/1/2011	6/14/2011	1	7/1/2011	32.6356	2	3	1	3	1	2			7/25/2011	2				3	2
1954	1	7/3/1928	1	1	5/1/2011	6/8/2011	1	7/10/2011	82.9863	6	2	2	2	1	2			7/19/2011	2				3	2
1955	1	8/4/1973	8	1	4/21/2011	5/26/2011	1	6/21/2011	37.8329	3	3	2	3	5	2			7/6/2011	2				3	2
1956	1	9/26/1955	1	1	12/22/2010	1/19/2011	1	1/25/2011	55.3534	5	1	1	2	1	2			3/1/2011	2				3	2
1957	1	9/9/1936	1	2	9/9/2011	9/23/2011	1	11/3/2011	75.0877	6	2	1	3	1	1	29	1	11/3/2011	2				3	2
1958	1	2/5/1944	1	2	8/29/2011	9/16/2011	1	10/20/2011	67.6575	6	2	2	1	1	1	24	1	10/27/2011	2				3	2
1959	1	2/6/1948	1	2	8/20/2011	9/6/2011	1	9/15/2011	63.6247	5	1	1	3	1	2			10/17/2011	2				3	2
1960	1	12/8/1935	1	2	12/25/2010	1/4/2011	1	1/17/2011	75.126	6	4	1	1	1	2			2/14/2011	2				2	1
1961	1	7/29/1966	1	1	7/1/2011	7/29/2011	1	8/15/2011	45.0301	4	1	1	3	1	2			9/9/2011	2				3	2
1962	1	9/20/1942	1	1	5/18/2011	6/7/2011	1	7/19/2011	68.7589	6	4	2	2	1	2			7/19/2011	2				3	2
1963	1	7/7/1957	1	1	5/3/2011	5/27/2011	1	6/15/2011	53.9233	4	1	1	2	1	2			7/8/2011	2				3	2
1964	1	7/20/1940	1	1	3/24/2011	3/28/2011	1	5/6/2011	70.7342	6	1	1	3	1	2			5/9/2011	2				3	2
1965	1	9/13/1953	1	1	12/23/2010	1/7/2011	1	1/7/2011	57.3562	5	1	1	3	1	2			2/18/2011	2	2	2	2	3	2
1966	1	3/8/1948	1	2	11/1/2011	11/18/2011	1	12/27/2011	63.7397	5	1	2	2	1	2			12/30/2011	2	2	2	2	3	2
1967	1	6/6/1969	1	2	4/11/2011	4/15/2011	1	5/1/2011	41.8849	3	3	1	2	1	2			5/27/2011	2				3	2
1968	2	2/16/1943	1	2	3/21/2011	4/2/2011	1	5/12/2011	68.1699	6	2	1	2	1	2			5/14/2011	2				3	2
1969	1	11/20/1962	8	2	3/11/2011	3/17/2011	1	4/27/2011	48.3534	4	3	1	2	1	2			4/28/2011	2				3	2
1970	1	1/1/1940	1	2	2/21/2011	2/21/2011	1	2/27/2011	71.189	6	2	2	2	1	2			4/4/2011	2				3	2
1971	1	8/12/1942	1	1	11/30/2011	12/5/2011	1	1/6/2012	69.3616	6	2	2	2	1	2			1/17/2012	2				3	2
1972	1	8/16/1954	1	1	10/25/2011	11/7/2011	1	11/30/2011	57.2658	5	1	1	2	1	2			12/20/2011	2				3	2
1973	1	5/21/1970	1	1	9/26/2011	10/9/2011	1	11/14/2011	41.4137	3	1	2	3	1	1	255	2	11/21/2011	2				3	2
1974	1	9/14/1951	1	1	8/19/2011	9/16/2011	1	10/14/2011	60.0466	5	2	1	2	1	2			10/29/2011	2				3	2
1975	2	2/10/1968	1	1	8/20/2011	9/6/2011	1	10/2/2011	43.6	3	1	1	2	1	2			10/19/2011	2				3	2
1976	1	5/28/1973	1	1	4/24/2011	5/11/2011	1	5/23/2011	37.9781	3	1	1	2	5	2			6/23/2011	2				3	2
1977	1	3/5/1949	1	1	1/5/2011	2/15/2011	1	2/20/2011	61.9918	5	1	1	2	1	2			3/30/2011	2				3	2
1978	1	12/11/1971	1	1	7/1/2011	9/6/2011	1	9/6/2011	39.7644	3	2	1	3	1	2			10/19/2011	2				3	2
1979	1	11/24/1968	8	2	9/8/2011	10/22/2013	1	11/30/2013	44.9397	3	1	3	3	1	1	244	1	12/4/2013	2				3	2
1980	1	6/15/1961	1	2	7/16/2011	7/29/2011	1	8/10/2011	50.1534	4	1	1	2	1	2			9/10/2011	2				3	2
1981	1	4/2/1938	1	2	5/24/2011	6/2/2011	1	7/13/2011	73.2164	6	2	1	2	1	2			7/15/2011	2				3	2
1982	1	2/16/1948	1	2	4/2/2011	4/22/2011	1	5/24/2011	63.2219	5	1	1	2	1	2			6/4/2011	2				1	1
1983	1	9/16/1949	1	2	9/19/2011	10/24/2011	1	11/9/2011	62.1452	5	1	1	3	1	1	57	1	12/7/2011	2				3	2
1984	1	9/2/1936	1	2	4/10/2011	4/25/2011	1	5/20/2011	74.6932	6	1	1	1	1	1	38	1	6/8/2011	2				3	2
1985	1	10/7/1946	1	1	9/28/2011	11/5/2011	1	12/7/2011	65.1233	6	1	1	2	1	2			12/20/2011	2				3	2
1986	1	3/7/1977	1	1	6/8/2011	6/14/2011	1	6/14/2011	34.2932	2	1	1	3	5	2			7/29/2011	2				3	2
1987	1	9/20/1956	1	1	1/29/2011	2/28/2011	1	3/4/2011	54.4767	4	3	1	3	1	2			4/14/2011	2				3	2
1988	2	9/2/1940	1	2	5/5/2011	5/5/2011	1	5/28/2011	70.7178	6	2	1	2	1	2			6/19/2011	2				3	2
1989	1	4/15/1956	1	2	4/13/2011	4/15/2011	1	5/15/2011	55.0356	5	1	2	2	1	1	34	1	5/30/2011	2				3	2
1990	2	12/21/1983	1	1	9/27/2011	10/27/2011	1	11/20/2011	27.8685	2	2	1	3	1	2			12/12/2011	2				3	2
1991	2	7/3/1975	1	1	8/1/2011	9/29/2011	1	10/2/2011	36.2658	3	3	3	3	1	2			11/14/2011	2				3	2
1992	1	9/20/1972	1	1	6/1/2011	8/25/2011	1	10/5/2011	38.9534	3	3	2	2	1	2			10/10/2011	2				3	2
1993	1	9/25/1954	1	1	1/7/2011	1/7/2011	1	1/31/2011	56.3233	5	2	1	3	1	1	19	1	2/22/2011	2	2	2	2	3	2
1994	1	3/28/1964	1	2	8/15/2011	8/29/2011	1	10/9/2011	47.4521	4	3	1	3	1	1	22	1	10/14/2011	2				3	2
1995	1	8/10/1951	1	2	5/30/2011	6/9/2011	1	7/9/2011	59.8712	5	3	1	1	1	1	33	1	7/25/2011	2	2	2	2	3	2
1996	1	1/2/1982	1	2	12/15/2010	1/7/2011	1	2/19/2011	29.0329	2	1	1	4	1	1	4	1	2/22/2011	2				3	2
1997	2	1/26/1954	1	1	10/10/2011	11/4/2011	1	12/15/2011	57.811	5	1	1	1	1	2			12/21/2011	2				3	2
1998	1	8/14/1966	6	1	4/21/2011	4/21/2011	1	5/26/2011	44.7151	3	3	1	2	1	2			6/7/2011	2				3	2
1999	2	2/28/1971	6	1	3/30/2011	4/6/2011	1	5/13/2011	40.1288	3	2	1	2	1	2			5/23/2011	2				3	2
[truncated: 12,294 more rows]
